# Supplementary material for: Unraveling the Pathogenesis of Post‐Stroke Depression in a Hemorrhagic Mouse Model through Frontal Lobe Circuitry and JAK‐STAT Signaling
Source: Adv Sci (Weinh). 2024 Jul 1;11(33):2402152. doi: 10.1002/advs.202402152 (PMC11434213; doi:10.1002/advs.202402152)
Supplement: Supplementary file 2 — Supplementary Table S1 [file ADVS-11-2402152-s002.xlsx]

## Sheet: Table S1
Day 7
	Elevated plus maze		Sucrose preference		Tail suspension		Forced swim
P	0.0532	ns	0.5868	ns	0.7433	ns	0.0248	*
P (5 AS 10 μL)	0.1791	ns	0.7471	ns	0.6615	ns	0.702	ns
P (5 AS 15 μL)	0.0503	ns	0.9446	ns	0.4874	ns	0.0235	*
P (10 AS 15 μL)	0.7582	ns	0.5541	ns	0.954	ns	0.1078	ns
Day 14
	Elevated plus maze		Sucrose preference		Tail suspension		Forced swim
P	0.3587	ns	0.6192	ns	0.4124	ns	0.011	*
P (5 AS 10 μL)	0.5063	ns	0.9861	ns	0.8131	ns	0.1027	ns
P (5 AS 15 μL)	0.3701	ns	0.7261	ns	0.3811	ns	0.0089	**
P (10 AS 15 μL)	0.9654	ns	0.6302	ns	0.737	ns	0.4315	ns
Day 21
	Elevated plus maze		Sucrose preference		Tail suspension		Forced swim
P	0.0751	ns	0.5717	ns	0.1671	ns	0.3243	ns
P (5 AS 10 μL)	0.0765	*	0.549	ns	0.585	ns	0.511	ns
P (5 AS 15 μL)	0.1905	ns	0.7832	ns	0.1439	ns	0.3211	ns
P (10 AS 15 μL)	0.8588	ns	0.9185	ns	0.585	ns	0.9297	ns
Statistical analysis (One-way ANOVA and Tukey's multiple comparison test)
