# Supplementary material for: Unraveling the Pathogenesis of Post‐Stroke Depression in a Hemorrhagic Mouse Model through Frontal Lobe Circuitry and JAK‐STAT Signaling
Source: Adv Sci (Weinh). 2024 Jul 1;11(33):2402152. doi: 10.1002/advs.202402152 (PMC11434213; doi:10.1002/advs.202402152)
Supplement: Supplementary file 3 — Supplementary Table S2 [file ADVS-11-2402152-s003.csv]

Gene		baseMean	log2FoldChange	lfcSE	stat	pvalue	padj	EY_control1	EY_control2	EY_control3	EY_blood1	EY_blood2	EY_blood3
ENSMUSG00000026822	Lcn2	125.8451798	4.316302689	0.44435417	9.713654064	2.64E-22	4.91E-18	5.292631137	17.84999214	12.77968634	294.4170999	248.8435505	175.8881186
ENSMUSG00000021342	Prl	235.4034261	6.801565981	0.807614054	8.421802405	3.71E-17	3.45E-13	2.117052455	1.98333246	8.519790895	134.8620264	999.17334	265.7650144
ENSMUSG00000024164	C3	146.6061573	3.447237706	0.426894971	8.075142463	6.74E-16	3.14E-12	31.75578682	19.8333246	22.3644511	213.6898306	410.3069229	181.686628
ENSMUSG00000073489	Ifi204	77.57561056	2.92869515	0.361655061	8.098034459	5.59E-16	3.14E-12	15.87789341	15.86665968	22.3644511	155.7561432	139.6183279	115.9701881
ENSMUSG00000000682	Cd52	109.9291777	2.308322755	0.290918172	7.934611782	2.11E-15	7.86E-12	38.10694419	40.65831543	31.94921586	184.2481206	205.1534614	159.4590086
ENSMUSG00000020932	Gfap	15099.69656	2.526722998	0.320331671	7.887833862	3.07E-15	9.54E-12	4284.914168	2644.773836	6467.586263	28349.51752	26327.07777	22524.30978
ENSMUSG00000019122	Ccl9	85.62549215	2.399352409	0.319642318	7.506366571	6.08E-14	1.62E-10	31.75578682	28.75832067	21.29947724	146.2588174	132.0200516	153.6604992
ENSMUSG00000020713	Gh	1386.519372	8.832225219	1.192034187	7.409372414	1.27E-13	2.95E-10	2.117052455	13.88332722	2.129947724	721.796761	5653.117604	1926.071541
ENSMUSG00000021091	Serpina3n	1254.28549	2.155324735	0.320224893	6.730659562	1.69E-11	3.49E-08	375.7768107	687.2246974	316.297237	1870.023451	2428.599078	1847.791664
ENSMUSG00000026728	Vim	2903.477039	1.921673223	0.287878556	6.675291309	2.47E-11	4.59E-08	1296.694629	912.3329316	1429.194923	4981.347384	5676.862218	3124.430151
ENSMUSG00000034855	Cxcl10	46.63895121	3.053328622	0.479571616	6.36678344	1.93E-10	3.27E-07	11.6437885	9.9166623	8.519790895	59.83315256	81.68147076	108.2388422
ENSMUSG00000022066	Entpd4b	113.6576916	-1.656242602	0.261543018	-6.332581988	2.41E-10	3.74E-07	167.2471439	171.5582578	178.9156088	50.33582676	63.63556443	50.25374817
ENSMUSG00000022146	Osmr	244.6852726	1.205672862	0.191802833	6.286001311	3.26E-10	4.66E-07	141.8425145	147.7582683	154.42121	321.9593447	357.1189884	345.0113096
ENSMUSG00000001228	Uhrf1	79.45529155	2.269760082	0.362361066	6.26380782	3.76E-10	4.99E-07	23.287577	28.75832067	29.81926813	138.6609567	159.5638033	96.64182341
ENSMUSG00000025492	Ifitm3	786.2805919	1.471264091	0.23814914	6.177910577	6.50E-10	8.06E-07	468.9271187	329.2331884	452.6138913	1377.112241	1135.942314	953.8547971
ENSMUSG00000031838	Ifi30	128.3458406	1.620156007	0.263051314	6.159087307	7.32E-10	8.51E-07	69.86273101	58.50830757	60.70351013	209.8909002	165.2625106	205.8470839
ENSMUSG00000026656	Fcgr2b	215.4239114	1.591132079	0.260399515	6.110349624	9.94E-10	1.09E-06	84.68209819	117.0166151	120.3420464	348.551857	355.2194193	266.7314326
ENSMUSG00000001403	Ube2c	52.54915389	3.038721396	0.498490326	6.095848276	1.09E-09	1.09E-06	10.58526227	11.89999476	11.71471248	115.8673748	112.0745762	53.15300288
ENSMUSG00000051439	Cd14	162.2678907	1.813573012	0.298426945	6.077108789	1.22E-09	1.14E-06	62.45304742	57.51664134	95.84764757	273.5229831	270.688595	213.5784297
ENSMUSG00000074896	Ifit3	510.91752	1.551856399	0.256547767	6.048995941	1.46E-09	1.29E-06	280.5094503	218.1665706	281.1530995	661.9636085	985.8763564	637.8360345
ENSMUSG00000069516	Lyz2	681.6095601	1.746525569	0.290100305	6.020419625	1.74E-09	1.47E-06	279.450924	297.499869	362.0911131	1207.11011	1267.012581	676.4927639
ENSMUSG00000024610	Cd74	247.5973189	2.0140288	0.335340758	6.005917121	1.90E-09	1.48E-06	106.911149	78.34163217	109.6923078	518.5539888	251.6929041	420.3919318
ENSMUSG00000029371	Cxcl5	68.56455315	2.864694748	0.476906393	6.00682815	1.89E-09	1.48E-06	6.351157364	19.8333246	23.42942496	146.2588174	110.1750071	105.3395875
ENSMUSG00000030786	Itgam	343.2856809	1.247960829	0.208981534	5.971632056	2.35E-09	1.75E-06	174.6568275	200.3165785	235.3592235	481.5144182	524.2810681	443.5859695
ENSMUSG00000034459	Ifit1	313.7536947	1.188966133	0.200480028	5.930596408	3.02E-09	2.16E-06	216.9978766	167.5915929	189.5653474	424.5304634	466.344211	417.4926771
ENSMUSG00000029561	Oasl2	380.889792	1.457306556	0.246305129	5.916671574	3.29E-09	2.26E-06	204.2955619	169.5749253	236.4241973	515.7047911	682.8950869	476.4441894
ENSMUSG00000030107	Usp18	111.211414	1.673616908	0.284646298	5.879637001	4.11E-09	2.73E-06	61.39452119	42.64164789	55.37864082	181.3989228	176.6599251	149.7948263
ENSMUSG00000020914	Top2a	246.9247149	2.524046338	0.431707231	5.846662174	5.02E-09	3.22E-06	50.80925891	66.44163741	102.2374907	562.2416875	489.13904	210.679175
ENSMUSG00000061232	H2-K1	2471.342264	1.037425861	0.177925086	5.8306891	5.52E-09	3.42E-06	1642.832705	1427.999371	1787.02614	3447.529267	3624.377819	2898.288284
ENSMUSG00000022218	Tgm1	38.19541739	4.72924124	0.826795098	5.719967679	1.07E-08	6.40E-06	2.117052455	1.98333246	4.259895448	64.58181546	129.1706979	27.05971056
ENSMUSG00000027326	Knl1	25.63336082	3.377719959	0.599492873	5.634295441	1.76E-08	9.91E-06	5.292631137	3.96666492	4.259895448	49.38609418	52.2381499	38.65672936
ENSMUSG00000028678	Kif2c	27.01711356	3.869581859	0.686154834	5.639517012	1.71E-08	9.91E-06	6.351157364	2.97499869	1.064973862	51.28555934	59.83642625	40.58956583
ENSMUSG00000030208	Emp1	122.0743053	1.69547179	0.301584041	5.621888286	1.89E-08	1.03E-05	65.6286261	46.60831281	60.70351013	228.8855519	159.5638033	171.0560274
ENSMUSG00000026580	Selp	27.53146726	8.172101938	1.45859935	5.602705045	2.11E-08	1.09E-05	0	0	0	100.6716535	13.29698361	51.22016641
ENSMUSG00000043263	Ifi209	51.99931413	2.283269455	0.407278699	5.606159767	2.07E-08	1.09E-05	20.11199832	11.89999476	21.29947724	84.52619965	98.77759255	75.38062226
ENSMUSG00000079017	Ifi27l2a	142.0939765	2.015865426	0.360746188	5.588043593	2.30E-08	1.15E-05	42.3410491	41.64998166	85.19790895	259.2769944	229.8478596	194.2500651
ENSMUSG00000028270	Gbp2	274.7694573	1.39241969	0.250478907	5.55902972	2.71E-08	1.33E-05	155.6033554	160.6499293	138.4466021	314.3614841	490.0888246	389.4665483
ENSMUSG00000048562	Sp8	180.7892644	1.927511007	0.349317582	5.517932988	3.43E-08	1.60E-05	55.04336382	98.17495677	72.41822261	307.713356	356.1692039	195.2164833
ENSMUSG00000050370	Ch25h	25.93348479	3.797099193	0.688080263	5.518395742	3.42E-08	1.60E-05	6.351157364	0.99166623	3.194921586	49.38609418	55.08750354	40.58956583
ENSMUSG00000054555	Adam12	166.273655	1.252754786	0.227514933	5.506253007	3.67E-08	1.66E-05	94.20883424	93.21662562	107.5623601	245.9807383	245.9941968	210.679175
ENSMUSG00000035929	H2-Q4	316.5668321	1.047509796	0.192353844	5.445744032	5.16E-08	2.29E-05	207.4711406	189.4082499	222.5795371	393.1892882	465.3944264	421.3583501
ENSMUSG00000030921	Trim30a	226.0742552	1.290807659	0.238066196	5.42205352	5.89E-08	2.38E-05	142.9010407	107.0999528	143.7714714	290.6181696	363.7674802	308.2874167
ENSMUSG00000060550	H2-Q7	95.26209876	1.499567145	0.276384946	5.425646974	5.77E-08	2.38E-05	49.75073269	50.57497773	48.98879765	154.8064106	124.4217752	143.0298986
ENSMUSG00000073418	C4b	2033.366942	2.723412336	0.501765886	5.427655434	5.71E-08	2.38E-05	445.6395417	183.4582526	975.5160575	3598.536747	4404.150929	2592.900122
ENSMUSG00000032511	Scn5a	291.1100932	1.991286763	0.36874935	5.400109219	6.66E-08	2.64E-05	93.15030801	97.18329054	160.8110532	462.5197666	639.2049979	293.7911432
ENSMUSG00000079293	Clec7a	71.86123256	2.502046795	0.466494213	5.363510904	8.16E-08	3.10E-05	31.75578682	13.88332722	19.16952951	95.92299061	174.760356	95.67540518
ENSMUSG00000025498	Irf7	409.9461512	1.118408411	0.21070889	5.307836854	1.11E-07	4.05E-05	275.2168191	244.9415588	255.5937269	515.7047911	672.4474569	495.7725541
ENSMUSG00000038642	Ctss	3502.901741	1.063623987	0.201566599	5.276786884	1.31E-07	4.70E-05	2011.199832	2073.574087	2716.748322	4093.347421	5281.751848	4840.788935
ENSMUSG00000033880	Lgals3bp	2022.195864	1.32409365	0.251278666	5.269423264	1.37E-07	4.72E-05	1439.595669	950.0162484	1073.493653	3547.251187	2823.709448	2299.108979
ENSMUSG00000062488	Ifit3b	228.3346161	1.468524593	0.278566351	5.271722832	1.35E-07	4.72E-05	143.9595669	110.0749515	109.6923078	274.4727157	428.3528292	303.4553255
ENSMUSG00000023391	Dlx2	358.547679	1.383058376	0.263022049	5.258336256	1.45E-07	4.92E-05	165.1300915	220.1499031	210.8648247	492.9112092	654.4015506	407.8284948
ENSMUSG00000034422	Parp14	346.6400772	1.024458032	0.197322062	5.19180685	2.08E-07	6.92E-05	251.9292421	197.3415798	236.4241973	459.6705689	499.58667	434.8882053
ENSMUSG00000060586	H2-Eb1	101.1600033	1.959067674	0.380672387	5.146335117	2.66E-07	8.52E-05	59.27746873	27.76665444	37.27408517	184.2481206	123.4719907	174.9217004
ENSMUSG00000024885	Aldh3b1	250.1720423	1.120094642	0.218446111	5.127555874	2.94E-07	9.10E-05	171.4812488	140.8166047	160.8110532	298.2160302	382.7631711	346.944146
ENSMUSG00000041736	Tspo	240.4804428	1.432927097	0.281245393	5.094935355	3.49E-07	0.000106425	161.9545128	96.19162431	132.0567589	411.2342073	345.7215739	295.7239796
ENSMUSG00000030124	Lag3	437.2755481	1.299146788	0.258756354	5.020733853	5.15E-07	0.000154498	193.7102996	259.8165523	304.5825245	624.9240378	732.2838832	508.3359911
ENSMUSG00000021423	Ly86	492.3181749	1.211944189	0.242362933	5.000534422	5.72E-07	0.000168874	278.3923978	242.9582264	369.5459301	596.4320604	797.8190167	668.761418
ENSMUSG00000028583	Pdpn	391.6162314	1.023757264	0.205262195	4.987558799	6.11E-07	0.000177794	280.5094503	228.0832329	266.2434655	601.1807233	468.2437801	505.4367364
ENSMUSG00000054717	Hmgb2	199.1928451	1.608933139	0.323233052	4.977625672	6.44E-07	0.000184283	102.6770441	90.24162693	102.2374907	406.4855444	294.4332086	199.0821562
ENSMUSG00000072620	Slfn2	163.165236	1.089083816	0.219076123	4.97125748	6.65E-07	0.000187556	95.26736046	109.0832853	108.6273339	214.6395632	217.5006605	233.8732127
ENSMUSG00000027322	Siglec1	49.6926335	2.542765309	0.514798506	4.939340888	7.84E-07	0.000217717	21.17052455	11.89999476	10.64973862	95.92299061	109.2252225	49.28732994
ENSMUSG00000073421	H2-Ab1	97.79630541	2.708437185	0.558887169	4.846125184	1.26E-06	0.000329972	41.28252287	6.94166361	29.81926813	227.9358193	134.8694052	145.9291534
ENSMUSG00000027699	Ect2	58.59810857	2.10069816	0.434913342	4.830153403	1.36E-06	0.000345545	29.63873437	19.8333246	17.03958179	116.8171074	104.4762998	63.78360345
ENSMUSG00000048572	Tmem252	139.0474718	1.30447861	0.269929437	4.832665244	1.35E-06	0.000345545	93.15030801	65.44997118	82.00298737	218.4384935	205.1534614	170.0896092
ENSMUSG00000064215	Ifi27	1651.471204	1.100403428	0.229144213	4.802230933	1.57E-06	0.000384196	1145.325378	966.8745743	1039.414489	2831.152822	1739.0555	2187.004464
ENSMUSG00000048327	Ckap2l	67.54316435	2.364389383	0.499434592	4.7341322	2.20E-06	0.000531672	27.52168191	11.89999476	26.62434655	149.1080151	126.3213443	63.78360345
ENSMUSG00000001930	Vwf	1359.278985	1.064920512	0.226023543	4.711546847	2.46E-06	0.000579102	745.2024641	805.2329788	1087.338313	2134.998841	1796.042572	1586.85874
ENSMUSG00000024471	Myot	12.96337378	7.085019195	1.507626883	4.699451352	2.61E-06	0.000603012	0	0	0	11.39679096	17.09612179	49.28732994
ENSMUSG00000030137	Tuba8	225.5347135	-1.365362458	0.290614466	-4.698191649	2.62E-06	0.000603012	353.5477599	369.8915038	251.3338314	150.0577477	93.07888528	135.2985528
ENSMUSG00000019942	Cdk1	47.6986798	2.213798934	0.471854929	4.691693992	2.71E-06	0.000614896	21.17052455	17.84999214	11.71471248	89.27486255	95.92823892	50.25374817
ENSMUSG00000031548	Sfrp1	606.6499946	1.410152033	0.302803805	4.656982539	3.21E-06	0.000719423	367.3086009	323.283191	304.5825245	1279.289786	668.6483188	696.7875468
ENSMUSG00000029055	Plch2	2086.046314	-1.093920975	0.23560842	-4.642962152	3.43E-06	0.000760863	2840.025868	3480.748467	2202.365946	1570.857688	1189.130249	1233.149667
ENSMUSG00000037321	Tap1	241.7516816	1.285292241	0.277352474	4.63414738	3.58E-06	0.000784668	171.4812488	140.8166047	109.6923078	399.8374163	357.1189884	271.5635238
ENSMUSG00000048779	P2ry6	145.7576144	1.196824188	0.258944491	4.621933379	3.80E-06	0.000813192	84.68209819	87.26662824	93.71769985	197.5443767	241.2452741	170.0896092
ENSMUSG00000037405	Icam1	121.8722552	1.466461185	0.317645307	4.616662523	3.90E-06	0.000824634	52.92631137	60.49164003	80.93801351	216.5390283	139.6183279	180.7202098
ENSMUSG00000039899	Fgl2	150.5014738	1.713544458	0.371964637	4.606740232	4.09E-06	0.000855241	59.27746873	48.59164527	103.3024646	275.4224483	171.9110024	244.5038132
ENSMUSG00000024791	Cdca5	20.61917443	3.452374461	0.749868181	4.603975138	4.15E-06	0.000857052	2.117052455	3.96666492	4.259895448	40.83850095	52.2381499	20.29478292
ENSMUSG00000035778	Ggta1	244.0494794	1.192680107	0.259988631	4.587431779	4.49E-06	0.000917632	132.3157784	123.9582788	189.5653474	352.3507873	372.3155411	293.7911432
ENSMUSG00000009585	Apobec3	136.8431022	1.289501687	0.28235503	4.566951351	4.95E-06	0.000959272	73.03830969	66.44163741	99.04256916	173.8010622	224.1491523	184.5858827
ENSMUSG00000015340	Cybb	70.84798996	1.605520956	0.351366631	4.569360928	4.89E-06	0.000959272	42.3410491	27.76665444	35.14413744	93.07379287	130.1204825	96.64182341
ENSMUSG00000033685	Ucp2	1211.782198	1.102328372	0.241324738	4.567821694	4.93E-06	0.000959272	903.9813982	564.2580849	842.3943248	1700.971051	1416.128755	1842.959572
ENSMUSG00000085565	#N/A	139.6272829	-1.320583649	0.289094915	-4.567993351	4.92E-06	0.000959272	158.7789341	206.2665758	233.2292758	88.32512997	87.38017802	63.78360345
ENSMUSG00000097415	AU020206	205.4568134	1.086705043	0.237621753	4.573255727	4.80E-06	0.000959272	140.7839882	123.9582788	129.9268112	226.9860867	313.4288994	297.6568161
ENSMUSG00000028268	Gbp3	513.8935979	1.060922136	0.234244957	4.529114092	5.92E-06	0.001114722	308.0311322	302.4582002	388.7154596	665.7625388	845.3082439	573.0860128
ENSMUSG00000033355	Rtp4	233.9751011	1.26879892	0.280110236	4.52964139	5.91E-06	0.001114722	181.0079849	103.1332879	127.7968634	369.4459737	325.7760985	296.6903979
ENSMUSG00000058626	Capn11	46.31429914	-3.92078489	0.866352148	-4.525624945	6.02E-06	0.001120584	161.9545128	47.59997904	51.11874537	0	10.44762998	6.764927639
ENSMUSG00000105987	#N/A	227.6851643	1.022779675	0.226241891	4.520735185	6.16E-06	0.00113543	166.1886177	142.7999371	141.6415236	333.3561357	256.4418268	325.6829449
ENSMUSG00000026605	Cenpf	100.3156862	2.507560809	0.555282782	4.515826691	6.31E-06	0.001150661	27.52168191	33.71665182	28.75429427	257.3775293	200.4045387	54.11942111
ENSMUSG00000034185	Tmem275	12.38592441	7.019890054	1.561988297	4.49420144	6.98E-06	0.001261645	0	0	0	9.497325803	51.28836536	13.52985528
ENSMUSG00000035692	Isg15	142.5436899	1.065677814	0.238021095	4.477241044	7.56E-06	0.001340094	87.85767687	100.1582892	88.39283054	174.7507948	212.7517378	191.3508104
ENSMUSG00000038007	Acer2	522.6974959	1.048178942	0.234260634	4.474413487	7.66E-06	0.001342688	386.362073	253.8665549	382.3256164	653.4160153	775.0241877	685.190528
ENSMUSG00000025017	Pik3ap1	164.7118747	1.276280056	0.28627722	4.458196347	8.27E-06	0.001411077	120.6719899	71.39996856	96.91262144	260.226727	203.2538924	235.8060491
ENSMUSG00000073409	H2-Q6	159.3763511	1.284276978	0.288820635	4.446624731	8.72E-06	0.001475694	63.51157364	106.1082866	108.6273339	222.2374238	242.1950586	213.5784297
ENSMUSG00000047139	Cd24a	611.6168762	1.500664748	0.338079562	4.438791688	9.05E-06	0.001516639	491.1561695	205.2749096	261.98357	983.9229532	806.3670776	920.9965771
ENSMUSG00000021624	Cd180	168.5577055	1.2035466	0.271687595	4.429891613	9.43E-06	0.001566487	96.32588669	83.29996332	126.7318896	203.2427722	265.9396722	235.8060491
ENSMUSG00000029826	Zc3hav1	342.3941206	1.125046193	0.254489778	4.420791277	9.83E-06	0.001619479	232.87577	158.6665968	254.528753	407.435277	516.6827918	484.1755353
ENSMUSG00000057596	Trim30d	126.4882287	1.293689406	0.292846083	4.41764286	9.98E-06	0.001628828	55.04336382	75.36663348	89.4578044	186.1475857	155.7646652	197.1493198
ENSMUSG00000041431	Ccnb1	62.98072248	2.789854899	0.632355444	4.411846101	1.02E-05	0.001657718	10.58526227	15.86665968	21.29947724	143.4096196	153.8650961	32.85821996
ENSMUSG00000073490	Ifi207	30.84587615	2.506125026	0.568272581	4.410075567	1.03E-05	0.001657718	5.292631137	15.86665968	6.389843172	61.73261772	48.43901173	47.35449347
ENSMUSG00000062778	Chia1	59.99877845	2.016774872	0.459966368	4.384613773	1.16E-05	0.001848045	24.34610323	27.76665444	19.16952951	106.370049	128.2209134	54.11942111
ENSMUSG00000023224	Serping1	272.2289103	1.528011612	0.349365831	4.373672172	1.22E-05	0.001926722	118.5549375	119.9916138	182.1105304	585.9850021	302.9812694	323.7501084
ENSMUSG00000024027	Glp1r	39.97009255	3.16035519	0.723188119	4.370031957	1.24E-05	0.00194266	8.468209819	2.97499869	12.77968634	32.29090773	128.2209134	55.08583934
ENSMUSG00000006611	Hfe	249.8655298	1.170416438	0.269386919	4.344741171	1.39E-05	0.002145978	199.0029307	140.8166047	121.4070203	361.8481131	297.2825622	378.8359478
ENSMUSG00000044468	Tent5c	254.0178217	1.070394768	0.246374212	4.344589321	1.40E-05	0.002145978	209.588193	144.7832696	137.3816282	341.9037289	361.8679112	328.5821996
ENSMUSG00000018920	Cxcl16	67.34004323	1.706143252	0.392928437	4.342122102	1.41E-05	0.002152437	33.87283928	42.64164789	18.10455565	102.5711187	108.275438	98.57465988
ENSMUSG00000018927	Ccl6	73.97561962	1.653433429	0.381718317	4.331553808	1.48E-05	0.002221986	48.69220646	30.74165313	27.68932041	131.0630961	120.6226371	85.0448046
ENSMUSG00000040483	Xaf1	243.9743972	1.054484543	0.243990229	4.321831026	1.55E-05	0.002303641	150.3107243	165.6082604	159.7460793	282.0705764	295.3829931	410.7277495
ENSMUSG00000112532	Gm36283	24.66926244	-2.377986891	0.550584133	-4.319025466	1.57E-05	0.002314601	49.75073269	45.61664658	28.75429427	7.597860642	7.59827635	8.697764107
ENSMUSG00000003283	Hck	128.7755085	1.253103625	0.290284233	4.316816011	1.58E-05	0.002319473	71.97978346	74.37496725	82.00298737	141.5101545	177.6097097	225.1754485
ENSMUSG00000085224	#N/A	20.13235336	6.746256981	1.56611974	4.307625279	1.65E-05	0.002399058	1.058526227	0	0	69.33047836	46.53944264	3.865672936
ENSMUSG00000031004	Mki67	231.9704622	1.998373327	0.466638345	4.282488458	1.85E-05	0.00266606	52.92631137	102.1416217	123.536968	446.3743127	495.7875318	171.0560274
ENSMUSG00000005233	Spc25	44.11483534	2.158501681	0.505115775	4.273281074	1.93E-05	0.002705303	15.87789341	21.81665706	10.64973862	89.27486255	83.58103985	43.48882053
ENSMUSG00000079466	Prdm12	55.56047796	3.385077096	0.794046797	4.263070022	2.02E-05	0.0028002	14.81936718	7.93332984	6.389843172	185.1978532	101.6269462	17.39552821
ENSMUSG00000040212	Emp3	50.66299811	1.569388537	0.368643585	4.257197473	2.07E-05	0.002853456	21.17052455	28.75832067	26.62434655	82.62673449	64.58534897	80.21271343
ENSMUSG00000054072	Iigp1	172.586018	1.096067091	0.258259387	4.24405518	2.20E-05	0.003003661	134.4328309	89.2499607	106.4973862	237.4331451	211.8019532	256.100832
ENSMUSG00000036594	H2-Aa	85.80863507	2.32547848	0.548408658	4.240411685	2.23E-05	0.003030553	35.98989173	18.84165837	30.884242	217.4887609	55.08750354	156.5597539
ENSMUSG00000058290	Espl1	78.06736441	1.501053961	0.35647828	4.210786588	2.54E-05	0.003431649	39.16547041	42.64164789	40.46900675	140.5604219	126.3213443	79.2462952
ENSMUSG00000046805	Mpeg1	2015.844498	1.133779524	0.270542021	4.190770516	2.78E-05	0.003643285	1072.287068	1128.51617	1585.74608	2332.543217	3662.369201	2313.605252
ENSMUSG00000033207	Mamdc2	89.99921587	2.105211656	0.503077543	4.184666331	2.86E-05	0.003716403	48.69220646	29.7499869	23.42942496	148.1582825	218.4504451	71.51494932
ENSMUSG00000025491	Ifitm1	62.31548981	1.857253332	0.444999323	4.17360934	3.00E-05	0.003874441	35.98989173	26.77498821	18.10455565	136.7614916	72.18362532	84.07838637
ENSMUSG00000022602	Arc	7353.306226	-1.025887088	0.246271104	-4.165681936	3.10E-05	0.003956621	8448.097821	11601.50323	9538.970881	6333.766578	4064.128063	4133.370787
ENSMUSG00000028298	Cga	11.78051815	6.947405454	1.671362676	4.156731243	3.23E-05	0.004031951	0	0	0	2.849197741	44.63987355	23.19403762
ENSMUSG00000074695	Il22	11.65696383	-7.050594726	1.701401595	-4.143992076	3.41E-05	0.004234311	32.81431305	1.98333246	35.14413744	0	0	0
ENSMUSG00000030789	Itgax	24.28575274	3.44186714	0.831399456	4.139847718	3.48E-05	0.004254806	2.117052455	7.93332984	2.129947724	21.84384935	78.83211713	32.85821996
ENSMUSG00000037095	Lrg1	133.7915431	2.158577879	0.524133542	4.118373857	3.82E-05	0.004572791	26.46315568	88.25829447	31.94921586	266.8748551	125.3715598	263.8321779
ENSMUSG00000040204	Pclaf	72.52441199	1.960524941	0.47645097	4.114851402	3.87E-05	0.004572791	28.58020814	16.85832591	43.66392834	156.7058758	114.9239298	74.41420403
ENSMUSG00000030111	A2m	653.4886778	2.517610387	0.613933072	4.100789651	4.12E-05	0.004788825	438.2298581	72.39163479	72.41822261	1121.634177	923.1905765	1293.067597
ENSMUSG00000068129	Cst7	25.35886537	3.119974143	0.762662625	4.090896869	4.30E-05	0.004966733	9.526736046	1.98333246	4.259895448	27.54224483	75.9827635	32.85821996
ENSMUSG00000041548	Hspb8	621.3705698	1.037143988	0.253752057	4.087233812	4.37E-05	0.005014633	368.3671271	312.3748625	541.0067219	851.9101245	769.3254804	885.2391024
ENSMUSG00000022014	Epsti1	54.4453467	1.823815958	0.446384468	4.085751386	4.39E-05	0.005015799	32.81431305	16.85832591	22.3644511	68.38074578	70.28405623	115.9701881
ENSMUSG00000041859	Mcm3	156.9200624	1.078840545	0.264916122	4.072385392	4.65E-05	0.005216585	89.97472933	91.23329316	121.4070203	187.0973183	247.8937659	203.9142474
ENSMUSG00000036896	C1qc	1943.603838	1.171340875	0.288340791	4.062348833	4.86E-05	0.005413481	899.7472933	1076.949526	1609.175505	2452.209522	3423.97328	2199.567901
ENSMUSG00000049103	Ccr2	34.51508764	2.615341206	0.644069928	4.060647906	4.89E-05	0.005420616	5.292631137	9.9166623	13.84466021	72.1796761	25.64418268	80.21271343
ENSMUSG00000032089	Il10ra	321.7622424	1.138657737	0.280689529	4.056644869	4.98E-05	0.005449447	178.8909324	167.5915929	256.6587007	406.4855444	554.6741735	366.2725107
ENSMUSG00000078920	Ifi47	101.109616	1.112550249	0.274448513	4.053766719	5.04E-05	0.005484701	60.33599496	65.44997118	66.02837944	144.3593522	116.8234989	153.6604992
ENSMUSG00000038224	Serpinf2	17.84960099	3.069317816	0.758219607	4.04805915	5.16E-05	0.005587471	5.292631137	3.96666492	2.129947724	36.08983805	17.09612179	42.5224023
ENSMUSG00000015112	Slc25a13	223.9520684	1.215151429	0.300740012	4.040537936	5.33E-05	0.005703417	134.4328309	119.9916138	150.1613145	255.4780641	253.5924732	430.0561142
ENSMUSG00000012428	Steap4	67.0893719	2.282477397	0.565531196	4.035988488	5.44E-05	0.005758637	39.16547041	18.84165837	10.64973862	133.9122938	59.83642625	140.1306439
ENSMUSG00000020897	Aurkb	29.11946894	3.062191166	0.75879536	4.035595533	5.45E-05	0.005758637	6.351157364	5.94999738	6.389843172	91.17432771	49.38879627	15.46269175
ENSMUSG00000005413	Hmox1	218.9231369	1.245898736	0.309535694	4.02505676	5.70E-05	0.005955045	113.2623063	121.9749463	154.42121	374.1946366	342.8722203	206.8135021
ENSMUSG00000044827	Tlr1	37.30909577	2.366636831	0.590923861	4.004977607	6.20E-05	0.006307064	4.23410491	11.89999476	20.23450338	45.58716385	64.58534897	77.31345873
ENSMUSG00000071637	Cebpd	286.9362668	1.213802184	0.303656644	3.997285117	6.41E-05	0.006445062	134.4328309	160.6499293	223.644511	504.3080001	394.1605856	304.4217437
ENSMUSG00000031165	Was	77.00373059	1.297047462	0.325260026	3.987724765	6.67E-05	0.006674227	42.3410491	47.59997904	43.66392834	93.07379287	136.7689743	98.57465988
ENSMUSG00000030342	Cd9	1849.939199	1.071754088	0.269241552	3.980641478	6.87E-05	0.006787388	1176.022639	836.9662982	1565.511577	2210.027714	2391.557481	2919.549485
ENSMUSG00000031410	Nxf7	44.39302049	-1.810223302	0.454837858	-3.979931024	6.89E-05	0.006787388	69.86273101	86.27496201	51.11874537	21.84384935	24.69439814	12.56343704
ENSMUSG00000042816	Gpr151	73.64893448	-2.920412234	0.733763056	-3.980048067	6.89E-05	0.006787388	267.8071355	27.76665444	94.78267371	13.29625612	23.74461359	14.49627351
ENSMUSG00000058818	Pirb	32.49471866	2.034145439	0.513294868	3.962917933	7.40E-05	0.007213593	15.87789341	14.87499345	7.454817033	37.98930321	60.7862108	57.98509405
ENSMUSG00000024675	Ms4a4c	13.12557123	3.303636919	0.835834882	3.952499457	7.73E-05	0.007398638	2.117052455	2.97499869	2.129947724	33.24064031	20.89525996	17.39552821
ENSMUSG00000027715	Ccna2	84.94900944	1.807556616	0.45738773	3.951913223	7.75E-05	0.007398638	24.34610323	35.69998428	53.2486931	155.7561432	165.2625106	75.38062226
ENSMUSG00000069793	Slfn9	72.58304782	1.42797275	0.362464099	3.939625345	8.16E-05	0.007708939	35.98989173	43.63331412	38.33905903	116.8171074	127.2711289	73.44778579
ENSMUSG00000037725	Ckap2	70.81783404	2.643248607	0.671398819	3.936927698	8.25E-05	0.007756707	19.05347209	10.90832853	28.75429427	153.856678	181.4088478	30.92538349
ENSMUSG00000035208	Slfn8	90.14575796	1.426143589	0.362614137	3.932950878	8.39E-05	0.007846582	50.80925891	41.64998166	54.31366696	104.4705838	182.3586324	107.272424
ENSMUSG00000040812	Agbl2	92.62525539	1.484684698	0.37770388	3.930816641	8.47E-05	0.007863452	45.51662778	31.73331936	69.22330103	133.9122938	113.9741452	161.3918451
ENSMUSG00000074489	Bglap3	8.100883373	-6.525124815	1.660324016	-3.930030976	8.49E-05	0.007863452	14.81936718	3.96666492	29.81926813	0	0	0
ENSMUSG00000027995	Tlr2	112.3391109	1.548524479	0.395160302	3.918724805	8.90E-05	0.008160338	77.2724146	30.74165313	63.89843172	142.459887	156.7144497	202.9478292
ENSMUSG00000027015	Cybrd1	102.310605	1.771891249	0.453097916	3.910614432	9.21E-05	0.008397916	66.68715232	27.76665444	44.7289022	153.856678	222.2495832	98.57465988
ENSMUSG00000006519	Cyba	257.3954951	1.012519746	0.259661521	3.899383099	9.64E-05	0.008754226	152.4277767	149.7416007	209.7998508	372.2951715	383.7129557	276.395615
ENSMUSG00000046718	Bst2	466.2093119	1.48151072	0.380921263	3.889283335	0.000100541	0.009082338	367.3086009	160.6499293	209.7998508	966.8277668	571.7702953	520.8994282
ENSMUSG00000022203	Efs	501.6923429	1.028553647	0.264832651	3.883787154	0.000102842	0.009245342	407.5325975	225.1082342	357.8312176	712.2994352	617.3599534	690.0226192
ENSMUSG00000020649	Rrm2	147.4842499	1.579749794	0.407495441	3.876729985	0.00010587	0.009471778	84.68209819	59.4999738	77.74309192	289.668437	260.240965	113.0709334
ENSMUSG00000050335	Lgals3	81.93958012	2.73354675	0.706083683	3.871420364	0.000108203	0.009588332	47.63368023	3.96666492	12.77968634	168.1026667	156.7144497	102.4403328
ENSMUSG00000015947	Fcgr1	245.4059456	1.1319622	0.292702199	3.867282873	0.000110055	0.009615064	118.5549375	144.7832696	198.0851383	289.668437	418.8549838	302.4889073
ENSMUSG00000035352	Ccl12	51.15772449	3.176415866	0.821156241	3.868223496	0.000109631	0.009615064	23.287577	0.99166623	6.389843172	126.3144332	45.5896581	104.3731693
ENSMUSG00000036905	C1qb	2171.87373	1.047077291	0.270708693	3.867911596	0.000109771	0.009615064	1222.597793	1157.27449	1870.094102	2512.042675	3692.762306	2576.471012
ENSMUSG00000032128	Robo3	268.9305338	-2.13418788	0.552601248	-3.86207575	0.000112428	0.009776481	218.0564028	702.0996909	394.0403289	181.3989228	50.33858082	67.64927639
ENSMUSG00000022033	Pbk	69.46472846	3.723758084	0.965030733	3.858693778	0.000113995	0.009866636	25.40462946	3.96666492	0	186.1475857	151.0157425	50.25374817
ENSMUSG00000017861	Mybl2	35.73533659	1.574540447	0.408573054	3.853754996	0.00011632	0.010021291	19.05347209	18.84165837	15.97460793	53.1850245	50.33858082	57.01867581
ENSMUSG00000046402	Rbp1	559.4245127	1.354411597	0.352413645	3.843243911	0.000121419	0.010412352	333.4357616	228.0832329	382.3256164	968.7272319	984.9265718	459.0486612
ENSMUSG00000029414	Kntc1	49.61287932	2.50753314	0.654524379	3.831076766	0.000127584	0.010841118	6.351157364	16.85832591	21.29947724	121.5657703	100.6771616	30.92538349
ENSMUSG00000020437	Myo1g	38.90143541	1.740687207	0.456110714	3.816369914	0.000135429	0.011301373	12.70231473	21.81665706	19.16952951	68.38074578	43.69008901	67.64927639
ENSMUSG00000056737	Capg	117.5540807	1.178791755	0.309594622	3.807533054	0.00014036	0.011608706	88.9162031	48.59164527	78.80806578	165.253469	165.2625106	158.4925904
ENSMUSG00000035042	Ccl5	31.58959587	2.161912948	0.568649669	3.801836289	0.000143628	0.0118264	14.81936718	3.96666492	15.97460793	55.08448966	46.53944264	53.15300288
ENSMUSG00000018566	Slc2a4	61.03682236	1.272954089	0.336551105	3.78235005	0.000155355	0.012735662	33.87283928	29.7499869	43.66392834	79.77753675	89.27974711	89.87689577
ENSMUSG00000024338	Psmb8	110.2842761	1.112533163	0.294299971	3.780269359	0.000156659	0.012786243	78.33094083	56.52497511	74.54817033	160.5048061	169.0616488	122.7351157
ENSMUSG00000026177	Slc11a1	154.8203546	1.023031284	0.271409507	3.769327369	0.000163688	0.013243789	81.50651951	98.17495677	126.7318896	200.3935744	232.6972132	189.4179739
ENSMUSG00000090777	Ccdc188	28.65940853	-2.327837326	0.621570216	-3.745091492	0.000180328	0.014340704	35.98989173	59.4999738	47.92382379	12.34652354	13.29698361	2.899254702
ENSMUSG00000002111	Spi1	251.84143	1.0908108	0.291983982	3.735858356	0.000187076	0.014814027	127.0231473	141.8082709	214.0597462	306.7636234	416.0056301	305.388162
ENSMUSG00000027907	S100a11	131.7791577	1.347813226	0.361089402	3.732630256	0.000189491	0.014941659	95.26736046	40.65831543	87.32785668	197.5443767	180.4590633	189.4179739
ENSMUSG00000030225	Dera	95.23719919	1.292419702	0.347989767	3.713958932	0.000204042	0.015953849	68.80420478	42.64164789	54.31366696	105.4203164	128.2209134	172.0224457
ENSMUSG00000026043	Col3a1	226.9656388	1.592675523	0.430857686	3.696523413	0.000218572	0.016856101	86.79915064	71.39996856	181.0455565	477.7154879	233.6469978	311.1866714
ENSMUSG00000070780	Rbm47	126.7318234	2.567305155	0.694656748	3.695789556	0.000219204	0.016856101	74.09683592	20.82499083	14.90963407	358.9989154	72.18362532	219.3769391
ENSMUSG00000012443	Kif11	136.5971203	1.462761911	0.395968004	3.694141686	0.000220631	0.016895958	57.16041628	68.42496987	92.65272599	281.1208438	201.3543233	118.8694428
ENSMUSG00000028871	Rspo1	347.7481412	-1.060586656	0.287341627	-3.691030317	0.000223348	0.016998279	521.8534301	412.5331517	476.0433163	298.2160302	222.2495832	155.5933357
ENSMUSG00000029304	Spp1	715.7757295	2.065101131	0.55973868	3.689402224	0.000224782	0.016998279	204.2955619	142.7999371	481.3681856	496.7101395	901.345532	2068.135021
ENSMUSG00000044071	Tafa2	1197.906337	-1.061473681	0.287728155	-3.689154715	0.000225	0.016998279	2119.169507	1615.424289	1124.612398	963.0288364	681.9453024	683.2576915
ENSMUSG00000031103	Elf4	96.06222458	1.268534372	0.344834829	3.678672413	0.000234451	0.017592346	60.33599496	39.6666492	69.22330103	105.4203164	153.8650961	147.8619898
ENSMUSG00000074170	Plekhf1	212.4776206	1.11539419	0.303558352	3.674397966	0.000238411	0.017746353	160.8959866	99.166623	142.7064975	216.5390283	312.4791149	343.0784731
ENSMUSG00000052151	Plpp2	214.4314029	1.085509503	0.295613392	3.672057934	0.000240605	0.017838329	164.0715652	100.1582892	148.0313668	246.9304709	264.9898877	362.4068378
ENSMUSG00000009185	Ccl8	15.53820481	3.3516081	0.91362503	3.668472284	0.000244004	0.017947324	6.351157364	1.98333246	0	37.03957063	26.59396722	21.26120115
ENSMUSG00000022945	Chaf1b	24.97674472	2.072324401	0.566030076	3.661155986	0.00025108	0.018395057	7.409683592	14.87499345	6.389843172	40.83850095	47.48922719	32.85821996
ENSMUSG00000045005	Fzd5	184.9486863	1.26853683	0.346799521	3.65783905	0.000254351	0.018417166	99.50146537	81.31663086	144.8364452	189.9465161	345.7215739	248.3694862
ENSMUSG00000033220	Rac2	147.6327408	1.101215284	0.301278522	3.655140352	0.000257041	0.01846827	75.15536214	87.26662824	119.2770725	191.8459812	244.0946277	168.1567727
ENSMUSG00000024795	Kif20b	26.57131119	1.869687112	0.511740032	3.653587752	0.000258601	0.018508894	12.70231473	10.90832853	10.64973862	51.28555934	30.3931054	43.48882053
ENSMUSG00000035775	Krt20	55.22479261	-1.910734513	0.524326403	-3.644169931	0.000268256	0.019126355	52.92631137	128.9166099	79.87303964	16.14545387	36.09181266	17.39552821
ENSMUSG00000020566	Atp6v1c2	39.13180465	1.967655269	0.540259165	3.642058103	0.000270467	0.01913734	8.468209819	14.87499345	24.49439882	54.13475708	86.43039348	46.38807524
ENSMUSG00000027469	Tpx2	158.7041893	1.101478282	0.302828351	3.637302377	0.000275508	0.01934693	103.7355703	87.26662824	111.8222555	257.3775293	240.2954896	151.7276628
ENSMUSG00000022766	Serpind1	141.1111535	1.548893927	0.426904005	3.628201913	0.000285402	0.019817337	68.80420478	42.64164789	104.3674385	205.1422373	137.7187588	287.9926338
ENSMUSG00000034947	Tmem106a	55.10711702	1.275211039	0.35143894	3.628542237	0.000285026	0.019817337	29.63873437	28.75832067	38.33905903	89.27486255	74.08319441	70.54853109
ENSMUSG00000026387	Sctr	23.41268195	2.070699325	0.571128127	3.625630097	0.000288258	0.019867363	10.58526227	7.93332984	8.519790895	45.58716385	43.69008901	24.16045585
ENSMUSG00000029322	Plac8	42.13854767	1.566847791	0.433781493	3.612066943	0.000303766	0.0204811	17.99494587	30.74165313	14.90963407	61.73261772	61.73599534	65.71643992
ENSMUSG00000110447	Gm31518	57.28124627	-1.605233895	0.444543231	-3.61097365	0.00030505	0.02049339	77.2724146	125.9416112	55.37864082	28.49197741	23.74461359	32.85821996
ENSMUSG00000059991	Nptx2	2190.498231	-1.132426446	0.315197989	-3.592746419	0.000327211	0.021706182	2922.590914	3978.564915	2124.622855	1863.375323	1040.014075	1213.821302
ENSMUSG00000074796	Slc4a11	49.06431731	1.720607427	0.478970542	3.592303233	0.000327768	0.021706182	19.05347209	21.81665706	27.68932041	79.77753675	103.5265153	42.5224023
ENSMUSG00000040452	Cdh12	491.0576834	-1.116901721	0.31393777	-3.55771694	0.000374092	0.024256106	792.8361443	763.5829971	460.0687084	378.9432995	217.5006605	333.4142908
ENSMUSG00000004266	Ptpn6	197.5145953	1.038822166	0.292286847	3.554118763	0.000379248	0.024504946	92.09178178	131.8916086	164.0059747	253.5785989	308.6799767	234.8396309
ENSMUSG00000048126	Col6a3	106.6165584	1.312710535	0.369730884	3.550448701	0.000384575	0.024763175	70.92125723	60.49164003	52.18371923	93.07379287	185.207986	177.8209551
ENSMUSG00000056972	Magel2	155.2214992	1.803443284	0.508282485	3.548112194	0.000388003	0.024897745	97.38441292	21.81665706	88.39283054	195.6449115	306.7804076	221.3097756
ENSMUSG00000027270	Lamp5	4489.579769	-1.10781486	0.312665777	-3.54312797	0.000395411	0.025285908	4030.867874	8869.462762	5499.525023	3379.148521	2774.320652	2384.153784
ENSMUSG00000024647	Cbln2	1419.250364	-1.811606593	0.511661036	-3.540638168	0.000399161	0.025438285	2377.449907	3303.240212	946.7617633	910.7935445	264.0401032	713.2166568
ENSMUSG00000003484	Cyp4f18	15.74598271	2.741554606	0.778434716	3.521881218	0.000428496	0.027122054	2.117052455	7.93332984	2.129947724	24.69304709	21.84504451	35.75747466
ENSMUSG00000029816	Gpnmb	199.7106934	2.182144734	0.619801587	3.520714982	0.000430385	0.027149267	71.97978346	78.34163217	66.02837944	179.4994577	700.9409933	101.4739146
ENSMUSG00000035095	Fam167a	129.247032	1.645976205	0.468065267	3.51655276	0.00043719	0.027300887	100.5599916	27.76665444	59.63853627	220.3379586	224.1491523	143.0298986
ENSMUSG00000116557	4933432I09Rik	20.26348186	-2.342379464	0.667640199	-3.50844582	0.000450733	0.028052478	38.10694419	34.70831805	28.75429427	12.34652354	3.799138175	3.865672936
ENSMUSG00000033952	Aspm	70.37284208	1.70396026	0.48669096	3.501113437	0.000463319	0.028549323	47.63368023	21.81665706	29.81926813	137.7112241	127.2711289	57.98509405
ENSMUSG00000039958	Etfbkmt	118.4956651	1.233296138	0.352827621	3.495463693	0.000473239	0.028779416	94.20883424	76.35829971	41.53398062	155.7561432	163.3629415	179.7537915
ENSMUSG00000024087	Cyp1b1	169.9871013	1.359692638	0.390119433	3.485324035	0.000491541	0.029411878	115.3793588	67.43330364	103.3024646	335.2556008	143.4174661	255.1344138
ENSMUSG00000048349	Pou4f1	16.08840263	-4.604662212	1.321563397	-3.484253744	0.000493511	0.029435106	65.6286261	7.93332984	19.16952951	3.798930321	0	0
ENSMUSG00000037921	Ddx60	87.5740371	1.116303276	0.320782134	3.479942168	0.000501522	0.029722368	57.16041628	56.52497511	52.18371923	133.9122938	137.7187588	87.9440593
ENSMUSG00000025574	Tk1	40.46246515	1.625268852	0.468168607	3.471545996	0.000517471	0.030377324	25.40462946	13.88332722	20.23450338	82.62673449	48.43901173	52.18658464
ENSMUSG00000024197	Plin3	823.9955771	1.053765592	0.30384061	3.468152564	0.00052405	0.03057066	580.0723726	334.1915195	693.2979841	1067.49942	951.6841128	1317.228053
ENSMUSG00000027832	Ptx3	24.63157716	2.17312746	0.626525948	3.468535447	0.000523303	0.03057066	6.351157364	11.89999476	8.519790895	60.78288514	37.0415972	23.19403762
ENSMUSG00000057191	AB124611	19.21813601	2.368833143	0.683568452	3.465392731	0.000529458	0.030789619	2.117052455	5.94999738	10.64973862	28.49197741	29.44332086	38.65672936
ENSMUSG00000028551	Cdkn2c	173.66085	1.115963956	0.322354183	3.46191864	0.000536339	0.03109264	107.9696752	122.9666125	97.9775953	287.7689718	272.588164	152.694081
ENSMUSG00000092274	Neat1	2454.77763	1.051898309	0.304937324	3.449555777	0.00056151	0.032250415	1738.100065	1178.099481	1876.483945	2550.981711	2724.931856	4660.068725
ENSMUSG00000040552	C3ar1	140.0500704	1.316742429	0.382192695	3.445231803	0.00057057	0.032669953	110.0867276	45.61664658	85.19790895	177.5999925	250.7431195	171.0560274
ENSMUSG00000003227	Edar	26.16178268	2.07096552	0.602264365	3.438632002	0.000584661	0.033170623	12.70231473	7.93332984	9.584764757	64.58181546	37.0415972	25.12687409
ENSMUSG00000068079	Tcf15	33.61547883	-1.436461501	0.418466645	-3.432678606	0.00059765	0.03332461	44.45810155	49.5833115	53.2486931	19.94438419	18.99569087	15.46269175
ENSMUSG00000074151	Nlrc5	89.80690609	1.336221987	0.388951128	3.435449577	0.000591572	0.03332461	59.27746873	27.76665444	66.02837944	120.6160377	145.3170352	119.835861
ENSMUSG00000091649	Phf11b	38.05071985	1.610956971	0.469134412	3.433892143	0.000594981	0.03332461	13.76084096	13.88332722	28.75429427	63.63208288	53.18793445	55.08583934
ENSMUSG00000034607	Pof1b	21.38200226	-1.79886938	0.526347548	-3.417645596	0.000631653	0.034879616	37.04841796	31.73331936	30.884242	10.44705838	10.44762998	7.731345873
ENSMUSG00000035946	Gsx2	20.68129939	2.795988022	0.818690792	3.415194175	0.000637366	0.035090935	5.292631137	3.96666492	6.389843172	56.98395482	41.79051992	9.664182341
ENSMUSG00000050824	Sstr5	31.47888666	2.322103956	0.680971724	3.409985869	0.000649662	0.035614273	12.70231473	3.96666492	14.90963407	35.14010547	88.32996257	33.82463819
ENSMUSG00000022548	Apod	8251.128457	1.209020258	0.35531237	3.402696779	0.000667243	0.035831011	5290.514084	2852.032078	6806.247952	9581.852003	9214.809643	15761.31498
ENSMUSG00000027514	Zbp1	54.14511487	2.110309783	0.620290243	3.402132804	0.000668621	0.035831011	14.81936718	5.94999738	40.46900675	95.92299061	80.73168622	86.97764107
ENSMUSG00000055612	Cdca7	208.0570435	1.505530719	0.442562163	3.401851408	0.00066931	0.035831011	92.09178178	72.39163479	160.8110532	390.3400905	374.2151102	158.4925904
ENSMUSG00000067786	Nnat	4115.191759	1.440165176	0.423228893	3.402804488	0.00066698	0.035831011	3762.002212	1051.166204	1836.014938	4624.247934	7230.709731	6187.009535
ENSMUSG00000071068	Treml2	35.71127683	1.819926937	0.536765488	3.390543877	0.000697541	0.037193519	8.468209819	23.79998952	14.90963407	74.07914126	41.79051992	51.22016641
ENSMUSG00000037166	Ppp1r14a	986.5052743	1.023975855	0.302262697	3.387701704	0.000704809	0.03736691	740.9683592	408.5664868	801.925318	1147.276957	1197.67831	1622.616215
ENSMUSG00000071713	Csf2rb	96.75640638	1.051391429	0.311497634	3.375279021	0.000737409	0.038654765	50.80925891	78.34163217	59.63853627	146.2588174	109.2252225	136.264971
ENSMUSG00000021702	Thbs4	435.9821293	1.738202485	0.515516662	3.371767806	0.000746874	0.038978817	199.0029307	133.8749411	270.5033609	1071.298351	721.8362532	219.3769391
ENSMUSG00000037411	Serpine1	48.37490127	1.65402437	0.490599683	3.371433833	0.00074778	0.038978817	24.34610323	14.87499345	30.884242	85.47593223	91.1793162	43.48882053
ENSMUSG00000053113	Socs3	167.2309921	1.66123541	0.492966671	3.369873681	0.000752026	0.039090673	71.97978346	120.9832801	47.92382379	424.5304634	181.4088478	156.5597539
ENSMUSG00000019929	Dcn	387.7481622	1.341533606	0.398953028	3.36263548	0.000772022	0.039796575	263.5730306	118.0082814	276.8932041	701.8523768	345.7215739	620.4405063
ENSMUSG00000027875	Hmgcs2	240.8757509	1.202349471	0.358133004	3.357270782	0.00078716	0.040464798	123.8475686	101.1499555	212.9947724	336.2053334	420.7545529	250.3023226
ENSMUSG00000028702	Rad54l	42.33556031	1.405474817	0.419067637	3.353813788	0.00079706	0.040797905	15.87789341	21.81665706	31.94921586	61.73261772	60.7862108	61.85076698
ENSMUSG00000028037	Ifi44	105.5038488	1.424495695	0.425119197	3.350814791	0.000805742	0.040967343	74.09683592	29.7499869	68.15832716	124.414968	204.2036769	132.3992981
ENSMUSG00000005087	Cd44	178.0433495	1.304036394	0.389707392	3.34619363	0.000819292	0.04129933	132.3157784	56.52497511	119.2770725	177.5999925	287.7847167	294.7575614
ENSMUSG00000034584	Exph5	435.7102857	-1.116407159	0.333921255	-3.343324637	0.00082781	0.041522144	541.9654284	793.332984	453.6788652	367.5465086	185.207986	272.529942
ENSMUSG00000034402	Kcnh5	562.9307065	-1.015368032	0.304256416	-3.337211577	0.000846235	0.041993567	750.4950952	935.1412549	574.0209116	505.2577327	333.3743748	279.2948697
ENSMUSG00000037849	Ifi206	10.72477975	3.239872071	0.973602922	3.327713999	0.000875617	0.04299303	0	3.96666492	2.129947724	15.19572128	24.69439814	18.36194645
ENSMUSG00000059089	Fcgr4	39.68381057	2.098654254	0.631186566	3.324934918	0.000884392	0.043298061	6.351157364	7.93332984	30.884242	64.58181546	65.53513352	62.81718522
ENSMUSG00000002699	Lcp2	112.5402337	1.085455399	0.326795339	3.321514322	0.000895304	0.043500548	55.04336382	65.44997118	95.84764757	125.3647006	158.6140188	174.9217004
ENSMUSG00000021760	Gpx8	200.9956099	1.548551238	0.466631067	3.318577237	0.000904773	0.043655598	160.8959866	49.5833115	96.91262144	381.7924973	179.5092788	337.2799637
ENSMUSG00000032690	Oas2	47.4905527	1.79086695	0.53980471	3.317620088	0.000907879	0.043655598	13.76084096	11.89999476	38.33905903	68.38074578	62.68577989	89.87689577
ENSMUSG00000020330	Hmmr	49.90352381	1.476036019	0.447054774	3.301689421	0.000961044	0.045739313	19.05347209	38.67498297	21.29947724	92.12406029	70.28405623	57.98509405
ENSMUSG00000041390	Mdfic	338.718797	1.152639236	0.349556965	3.297428898	0.000975744	0.046320448	303.7970273	129.9082761	197.0201645	582.1860717	393.2108011	426.1904412
ENSMUSG00000056380	Gpr50	12.96323513	4.13037651	1.254058324	3.293607984	0.000989103	0.046716308	2.117052455	0	2.129947724	3.798930321	46.53944264	23.19403762
ENSMUSG00000032372	Plscr2	91.80986429	1.60713404	0.488245693	3.291650214	0.000996014	0.046923611	32.81431305	26.77498821	76.67811806	182.3486554	93.07888528	139.1642257
ENSMUSG00000056870	Gulp1	280.6240433	1.065573283	0.324098446	3.287807441	0.001009709	0.047448662	190.5347209	108.0916191	246.0089621	402.6866141	385.6125247	350.809819
ENSMUSG00000053846	Lipg	109.2281165	-1.420159688	0.43243675	-3.284086487	0.001023135	0.047837997	141.8425145	234.0332303	101.1725169	82.62673449	54.13771899	41.55598407
ENSMUSG00000032355	Mlip	789.6927631	-1.232904669	0.375560708	-3.282837214	0.00102768	0.047920214	1089.223488	1493.449342	741.2218079	708.5005049	315.3284685	390.4329666
ENSMUSG00000006469	Slc34a3	21.40962079	1.837648889	0.56056409	3.278213714	0.001044663	0.048238532	8.468209819	7.93332984	11.71471248	24.69304709	39.89095084	35.75747466
ENSMUSG00000023505	Cdca3	65.67865547	1.369997691	0.417744933	3.279507617	0.001039884	0.048238532	38.10694419	36.69165051	35.14413744	80.72726933	139.6183279	63.78360345
ENSMUSG00000023349	Clec4n	9.233906333	4.673680166	1.427211846	3.274692666	0.00105777	0.048602564	2.117052455	0	0	24.69304709	22.79482905	5.798509405
ENSMUSG00000050732	Vamp8	267.2958664	1.120958984	0.342300583	3.27477965	0.001057444	0.048602564	186.300616	121.9749463	197.0201645	493.8609418	241.2452741	363.373256
ENSMUSG00000026354	Lct	72.75363096	-3.016884048	0.923353296	-3.267312805	0.001085736	0.049520758	20.11199832	130.8999424	237.4891712	15.19572128	1.899569087	30.92538349
