# Supplementary material for: Unraveling the Pathogenesis of Post‐Stroke Depression in a Hemorrhagic Mouse Model through Frontal Lobe Circuitry and JAK‐STAT Signaling
Source: Adv Sci (Weinh). 2024 Jul 1;11(33):2402152. doi: 10.1002/advs.202402152 (PMC11434213; doi:10.1002/advs.202402152)
Supplement: Supplementary file 4 — Supplementary Table S3 [file ADVS-11-2402152-s006.xlsx]

## Sheet: Table S3
Gene	EY_blood1.bam.counts.txt.counts_FPKM	EY_blood2.bam.counts.txt.counts_FPKM	EY_blood3.bam.counts.txt.counts_FPKM	EY_control1.bam.counts.txt.counts_FPKM	EY_control2.bam.counts.txt.counts_FPKM	EY_control3.bam.counts.txt.counts_FPKM	ave_blood	ave_control	blood/control
Ctss	87.9743	113.757	104.336	41.5086	39.868	53.024	102.023	44.8002	2.27728
Ifitm3	59.2812	49.0034	41.1786	19.3847	12.6788	17.6938	49.8211	16.5857	3.00385
H2-K1	38.5814	40.6467	32.5277	17.655	14.2963	18.1613	37.2519	16.7042	2.23009
Vim	30.6529	35.007	19.2813	7.66244	5.02233	7.98658	28.3137	6.89045	4.10913
Bst2	31.2492	18.5197	16.8844	11.4005	4.64513	6.158	22.2177	7.40123	3.0019
Lag3	8.64824	10.1555	7.05494	2.5743	3.21658	3.82781	8.61957	3.20623	2.68838
Cd74	10.7338	5.22097	8.72679	2.12513	1.4507	2.06196	8.22718	1.87926	4.37787
Isg15	6.74644	8.23096	7.40846	3.25717	3.45915	3.09897	7.46195	3.27176	2.28071
Gbp3	5.95132	7.57236	5.13755	2.6442	2.41873	3.15552	6.22041	2.73948	2.27065
Ifi30	6.24456	4.92725	6.14179	1.99599	1.55723	1.64009	5.7712	1.7311	3.33383
Hmox1	6.23719	5.72724	3.4571	1.81293	1.81882	2.33746	5.14051	1.98974	2.58351
Serping1	7.35598	3.81147	4.07574	1.42915	1.34751	2.07603	5.08106	1.61757	3.14118
Ccl12	6.86524	2.48308	5.68897	1.21544	0.0482165	0.315383	5.01243	0.526346	9.52308
A2m	4.66261	3.84585	5.39065	1.74939	0.269212	0.273383	4.63304	0.763993	6.06424
H2-Ab1	4.06388	2.40971	2.60923	0.706806	0.110718	0.482804	3.02761	0.433443	6.98502
Lgals3	2.64062	2.46696	1.61378	0.71854	0.0557422	0.182304	2.24046	0.318862	7.02641
H2-Aa	3.38723	0.859771	2.44529	0.538262	0.262515	0.436807	2.23076	0.412528	5.40754
Cxcl5	2.29132	1.7297	1.655	0.0955482	0.277963	0.333328	1.89201	0.235613	8.03014
Ccl8	2.11555	1.52216	1.21783	0.348349	0.10134	0	1.61851	0.149896	10.7976
Ccl9	1.40188	1.2681	1.47705	0.292293	0.246593	0.185398	1.38234	0.241428	5.72569
Ifi204	1.27659	1.14675	0.953221	0.124969	0.116337	0.16646	1.12552	0.135922	8.28064
Cxcl10	0.775445	1.06085	1.40681	0.144913	0.114975	0.100273	1.08103	0.120054	9.0046
