# Supplementary material for: Unraveling the Pathogenesis of Post‐Stroke Depression in a Hemorrhagic Mouse Model through Frontal Lobe Circuitry and JAK‐STAT Signaling
Source: Adv Sci (Weinh). 2024 Jul 1;11(33):2402152. doi: 10.1002/advs.202402152 (PMC11434213; doi:10.1002/advs.202402152)
Supplement: Supplementary file 5 — Supplementary Table S4 [file ADVS-11-2402152-s005.xlsx]

## Sheet: Table S4
Gene	log2FoldChange
Gh	8.83223
Myot	7.08502
Tmem275	7.01989
Cga	6.94741
Prl	6.80157
Ccl8	3.35161
Cxcl5	2.86469
Gsx2	2.79599
Edar	2.07097
Chia1	2.01677
Slc34a3	1.83765
Thbs4	1.7382
Slc4a11	1.72061
Serpind1	1.54889
Cdca7	1.50553
Cd24a	1.50066
Agbl2	1.48468
Nnat	1.44017
Ifi44	1.4245
Sfrp1	1.41015
Col6a3	1.31271
Lag3	1.29915
Fzd5	1.26854
Adam12	1.25275
Etfbkmt	1.2333
Slc25a13	1.21515
Hmgcs2	1.20235
Ifit1	1.18897
Plekhf1	1.11539
Ifi47	1.11255
Ifi27	1.1004
Iigp1	1.09607
Plpp2	1.08551
Gulp1	1.06557
Plin3	1.05377
Acer2	1.04818
Efs	1.02855
Ppp1r14a	1.02398
Arc	-1.02589
Rspo1	-1.06059
Plch2	-1.09392
Lamp5	-1.10781
Exph5	-1.11641
Cdh12	-1.1169
Nptx2	-1.13243
Mlip	-1.2329
Tuba8	-1.36536
Lipg	-1.42016
Tcf15	-1.43646
Gm31518	-1.60523
Entpd4b	-1.65624
Pof1b	-1.79887
Nxf7	-1.81022
Krt20	-1.91073
Ccdc188	-2.32784
4933432I09Rik	-2.34238
Gm36283	-2.37799
Gpr151	-2.92041
Lct	-3.01688
Capn11	-3.92078
Pou4f1	-4.60466
Bglap3	-6.52512
Il22	-7.05059
