# Supplementary material for: Unraveling the Pathogenesis of Post‐Stroke Depression in a Hemorrhagic Mouse Model through Frontal Lobe Circuitry and JAK‐STAT Signaling
Source: Adv Sci (Weinh). 2024 Jul 1;11(33):2402152. doi: 10.1002/advs.202402152 (PMC11434213; doi:10.1002/advs.202402152)
Supplement: Supplementary file 6 — Supplementary Table S5 [file ADVS-11-2402152-s007.xlsx]

## Sheet: BP
ID	Description	GeneRatio	BgRatio	pvalue	p.adjust	qvalue	geneID	Count
GO:0035458	cellular response to interferon-beta	3/56	47/23328	0.000197128	0.111628	0.0915585	Ifit1/Iigp1/Ifi47	3
GO:0035567	non-canonical Wnt signaling pathway	3/56	57/23328	0.000349725	0.111628	0.0915585	Sfrp1/Rspo1/Fzd5	3
GO:0035456	response to interferon-beta	3/56	58/23328	0.000368176	0.111628	0.0915585	Ifit1/Iigp1/Ifi47	3
GO:0050730	regulation of peptidyl-tyrosine phosphorylation	5/56	263/23328	0.000418904	0.111628	0.0915585	Gh/Sfrp1/Cd24a/Il22/Thbs4	5
GO:2000052	positive regulation of non-canonical Wnt signaling pathway	2/56	14/23328	0.000505607	0.111628	0.0915585	Sfrp1/Rspo1	2
GO:0046425	regulation of receptor signaling pathway via JAK-STAT	4/56	168/23328	0.000712042	0.111628	0.0915585	Prl/Gh/Cxcl5/Il22	4
GO:1904892	regulation of receptor signaling pathway via STAT	4/56	173/23328	0.000794435	0.111628	0.0915585	Prl/Gh/Cxcl5/Il22	4
GO:0006670	sphingosine metabolic process	2/56	18/23328	0.000844863	0.111628	0.0915585	Acer2/Plpp2	2
GO:0050884	neuromuscular process controlling posture	2/56	19/23328	0.000942805	0.111628	0.0915585	Pou4f1/Tcf15	2
GO:0018108	peptidyl-tyrosine phosphorylation	5/56	322/23328	0.00104279	0.111628	0.0915585	Gh/Sfrp1/Cd24a/Il22/Thbs4	5
GO:0046519	sphingoid metabolic process	2/56	20/23328	0.00104595	0.111628	0.0915585	Acer2/Plpp2	2
GO:0018212	peptidyl-tyrosine modification	5/56	325/23328	0.00108668	0.111628	0.0915585	Gh/Sfrp1/Cd24a/Il22/Thbs4	5
GO:0007259	receptor signaling pathway via JAK-STAT	4/56	191/23328	0.00114708	0.111628	0.0915585	Prl/Gh/Cxcl5/Il22	4
GO:0034103	regulation of tissue remodeling	3/56	87/23328	0.00120404	0.111628	0.0915585	Sfrp1/Cd24a/Thbs4	3
GO:0097696	receptor signaling pathway via STAT	4/56	196/23328	0.00126181	0.111628	0.0915585	Prl/Gh/Cxcl5/Il22	4
GO:0031667	response to nutrient levels	5/56	346/23328	0.00143337	0.112503	0.0922765	Prl/Gh/Bglap3/Krt20/Lct	5
GO:0030593	neutrophil chemotaxis	3/56	99/23328	0.00174587	0.112503	0.0922765	Cxcl5/Ccl8/Thbs4	3
GO:0034104	negative regulation of tissue remodeling	2/56	26/23328	0.00177267	0.112503	0.0922765	Sfrp1/Cd24a	2
GO:2000050	regulation of non-canonical Wnt signaling pathway	2/56	26/23328	0.00177267	0.112503	0.0922765	Sfrp1/Rspo1	2
GO:0046427	positive regulation of receptor signaling pathway via JAK-STAT	3/56	103/23328	0.00195524	0.112503	0.0922765	Prl/Gh/Cxcl5	3
GO:0034311	diol metabolic process	2/56	28/23328	0.00205542	0.112503	0.0922765	Acer2/Plpp2	2
GO:0009991	response to extracellular stimulus	5/56	378/23328	0.0021103	0.112503	0.0922765	Prl/Gh/Bglap3/Krt20/Lct	5
GO:0035282	segmentation	3/56	106/23328	0.0021221	0.112503	0.0922765	Sfrp1/Fzd5/Tcf15	3
GO:0003002	regionalization	5/56	379/23328	0.00213465	0.112503	0.0922765	Sfrp1/Arc/Fzd5/Tcf15/Gsx2	5
GO:1904894	positive regulation of receptor signaling pathway via STAT	3/56	107/23328	0.00217962	0.112503	0.0922765	Prl/Gh/Cxcl5	3
GO:0010893	positive regulation of steroid biosynthetic process	2/56	29/23328	0.00220428	0.112503	0.0922765	Gh/Cga	2
GO:0009952	anterior/posterior pattern specification	4/56	231/23328	0.00229912	0.112998	0.092682	Sfrp1/Arc/Fzd5/Tcf15	4
GO:0045577	regulation of B cell differentiation	2/56	32/23328	0.00268052	0.127038	0.104198	Sfrp1/Cd24a	2
GO:0003016	respiratory system process	2/56	35/23328	0.00320076	0.139402	0.114339	Tcf15/Gsx2	2
GO:0050869	negative regulation of B cell activation	2/56	35/23328	0.00320076	0.139402	0.114339	Sfrp1/Cd24a	2
GO:1990266	neutrophil migration	3/56	124/23328	0.00330913	0.139402	0.114339	Cxcl5/Ccl8/Thbs4	3
GO:0071621	granulocyte chemotaxis	3/56	126/23328	0.00346149	0.139402	0.114339	Cxcl5/Ccl8/Thbs4	3
GO:0002703	regulation of leukocyte mediated immunity	4/56	261/23328	0.00356429	0.139402	0.114339	Cxcl5/Lag3/Cd24a/Fzd5	4
GO:0048665	neuron fate specification	2/56	37/23328	0.00357171	0.139402	0.114339	Pou4f1/Gsx2	2
GO:0045940	positive regulation of steroid metabolic process	2/56	38/23328	0.00376435	0.142723	0.117063	Gh/Cga	2
GO:0010469	regulation of signaling receptor activity	3/56	132/23328	0.00394413	0.145385	0.119247	Arc/Cga/Nptx2	3
GO:0033628	regulation of cell adhesion mediated by integrin	2/56	44/23328	0.00501911	0.175569	0.144004	Acer2/Cd24a	2
GO:0002708	positive regulation of lymphocyte mediated immunity	3/56	144/23328	0.0050276	0.175569	0.144004	Lag3/Cd24a/Fzd5	3
GO:0007043	cell-cell junction assembly	3/56	147/23328	0.00532373	0.181143	0.148576	Fzd5/Cdh12/Pof1b	3
GO:0007389	pattern specification process	5/56	478/23328	0.00572734	0.190004	0.155844	Sfrp1/Arc/Fzd5/Tcf15/Gsx2	5
GO:0097530	granulocyte migration	3/56	155/23328	0.00616409	0.199506	0.163637	Cxcl5/Ccl8/Thbs4	3
GO:1902105	regulation of leukocyte differentiation	4/56	309/23328	0.00645743	0.200547	0.164491	Lag3/Sfrp1/Cd24a/Pou4f1	4
GO:0051250	negative regulation of lymphocyte activation	3/56	158/23328	0.0064985	0.200547	0.164491	Lag3/Sfrp1/Cd24a	3
GO:0006694	steroid biosynthetic process	3/56	161/23328	0.00684356	0.206395	0.169288	Gh/Cga/Hmgcs2	3
GO:0016042	lipid catabolic process	4/56	324/23328	0.00760911	0.221938	0.182036	Plch2/Acer2/Etfbkmt/Lipg	4
GO:0045620	negative regulation of lymphocyte differentiation	2/56	56/23328	0.00802175	0.221938	0.182036	Lag3/Sfrp1	2
GO:0007585	respiratory gaseous exchange by respiratory system	2/56	57/23328	0.00830073	0.221938	0.182036	Tcf15/Gsx2	2
GO:0070098	chemokine-mediated signaling pathway	2/56	60/23328	0.00916353	0.221938	0.182036	Cxcl5/Ccl8	2
GO:0007584	response to nutrient	2/56	61/23328	0.00945967	0.221938	0.182036	Bglap3/Lct	2
GO:0002705	positive regulation of leukocyte mediated immunity	3/56	185/23328	0.00999671	0.221938	0.182036	Lag3/Cd24a/Fzd5	3
GO:0046328	regulation of JNK cascade	3/56	186/23328	0.0101435	0.221938	0.182036	Sfrp1/Fzd5/Edar	3
GO:0002695	negative regulation of leukocyte activation	3/56	189/23328	0.0105916	0.221938	0.182036	Lag3/Sfrp1/Cd24a	3
GO:0050900	leukocyte migration	4/56	360/23328	0.0109067	0.221938	0.182036	Cxcl5/Cd24a/Ccl8/Thbs4	4
GO:0045619	regulation of lymphocyte differentiation	3/56	192/23328	0.011051	0.221938	0.182036	Lag3/Sfrp1/Cd24a	3
GO:0050708	regulation of protein secretion	4/56	365/23328	0.0114273	0.221938	0.182036	Sfrp1/Krt20/Nnat/Exph5	4
GO:0050731	positive regulation of peptidyl-tyrosine phosphorylation	3/56	195/23328	0.0115218	0.221938	0.182036	Gh/Cd24a/Thbs4	3
GO:0099601	regulation of neurotransmitter receptor activity	2/56	68/23328	0.0116501	0.221938	0.182036	Arc/Nptx2	2
GO:0002706	regulation of lymphocyte mediated immunity	3/56	196/23328	0.0116813	0.221938	0.182036	Lag3/Cd24a/Fzd5	3
GO:0048771	tissue remodeling	3/56	196/23328	0.0116813	0.221938	0.182036	Sfrp1/Cd24a/Thbs4	3
GO:0019221	cytokine-mediated signaling pathway	4/56	369/23328	0.0118551	0.221938	0.182036	Cxcl5/Cd24a/Iigp1/Ccl8	4
GO:0033627	cell adhesion mediated by integrin	2/56	69/23328	0.0119796	0.221938	0.182036	Acer2/Cd24a	2
GO:0007405	neuroblast proliferation	2/56	70/23328	0.0123131	0.221938	0.182036	Gh/Cd24a	2
GO:1990868	response to chemokine	2/56	70/23328	0.0123131	0.221938	0.182036	Cxcl5/Ccl8	2
GO:1990869	cellular response to chemokine	2/56	70/23328	0.0123131	0.221938	0.182036	Cxcl5/Ccl8	2
GO:0007254	JNK cascade	3/56	200/23328	0.012332	0.221938	0.182036	Sfrp1/Fzd5/Edar	3
GO:0042509	regulation of tyrosine phosphorylation of STAT protein	2/56	71/23328	0.0126507	0.221938	0.182036	Gh/Il22	2
GO:0055081	anion homeostasis	2/56	71/23328	0.0126507	0.221938	0.182036	Lipg/Slc34a3	2
GO:0045216	cell-cell junction organization	3/56	205/23328	0.0131742	0.221938	0.182036	Fzd5/Cdh12/Pof1b	3
GO:0002090	regulation of receptor internalization	2/56	73/23328	0.0133379	0.221938	0.182036	Arc/Rspo1	2
GO:0002711	positive regulation of T cell mediated immunity	2/56	73/23328	0.0133379	0.221938	0.182036	Cd24a/Fzd5	2
GO:0043627	response to estrogen	2/56	73/23328	0.0133379	0.221938	0.182036	Sfrp1/Cd24a	2
GO:0050679	positive regulation of epithelial cell proliferation	3/56	208/23328	0.013695	0.221938	0.182036	Prl/Sfrp1/Thbs4	3
GO:0098742	cell-cell adhesion via plasma-membrane adhesion molecules	3/56	209/23328	0.0138711	0.221938	0.182036	Myot/Cd24a/Cdh12	3
GO:0007260	tyrosine phosphorylation of STAT protein	2/56	75/23328	0.014041	0.221938	0.182036	Gh/Il22	2
GO:0032642	regulation of chemokine production	2/56	75/23328	0.014041	0.221938	0.182036	Cxcl5/Cd24a	2
GO:0050866	negative regulation of cell activation	3/56	210/23328	0.0140486	0.221938	0.182036	Lag3/Sfrp1/Cd24a	3
GO:0045670	regulation of osteoclast differentiation	2/56	76/23328	0.0143985	0.221938	0.182036	Sfrp1/Pou4f1	2
GO:0001756	somitogenesis	2/56	77/23328	0.0147599	0.221938	0.182036	Sfrp1/Tcf15	2
GO:0033143	regulation of intracellular steroid hormone receptor signaling pathway	2/56	77/23328	0.0147599	0.221938	0.182036	Gh/Sfrp1	2
GO:0050810	regulation of steroid biosynthetic process	2/56	78/23328	0.0151252	0.221938	0.182036	Gh/Cga	2
GO:0032602	chemokine production	2/56	79/23328	0.0154945	0.221938	0.182036	Cxcl5/Cd24a	2
GO:0048663	neuron fate commitment	2/56	79/23328	0.0154945	0.221938	0.182036	Pou4f1/Gsx2	2
GO:0030595	leukocyte chemotaxis	3/56	219/23328	0.0157043	0.221938	0.182036	Cxcl5/Ccl8/Thbs4	3
GO:0044242	cellular lipid catabolic process	3/56	219/23328	0.0157043	0.221938	0.182036	Acer2/Etfbkmt/Lipg	3
GO:0097529	myeloid leukocyte migration	3/56	219/23328	0.0157043	0.221938	0.182036	Cxcl5/Ccl8/Thbs4	3
GO:0002791	regulation of peptide secretion	4/56	406/23328	0.0163072	0.221938	0.182036	Sfrp1/Krt20/Nnat/Exph5	4
GO:0030098	lymphocyte differentiation	4/56	409/23328	0.0167084	0.221938	0.182036	Lag3/Sfrp1/Cd24a/Fzd5	4
GO:0001738	morphogenesis of a polarized epithelium	2/56	83/23328	0.0170098	0.221938	0.182036	Sfrp1/Tcf15	2
GO:0070830	bicellular tight junction assembly	2/56	84/23328	0.0173981	0.221938	0.182036	Fzd5/Pof1b	2
GO:0120192	tight junction assembly	2/56	86/23328	0.0181861	0.221938	0.182036	Fzd5/Pof1b	2
GO:0032872	regulation of stress-activated MAPK cascade	3/56	232/23328	0.0182828	0.221938	0.182036	Sfrp1/Fzd5/Edar	3
GO:1903706	regulation of hemopoiesis	4/56	424/23328	0.0188074	0.221938	0.182036	Lag3/Sfrp1/Cd24a/Pou4f1	4
GO:0021953	central nervous system neuron differentiation	3/56	235/23328	0.0189093	0.221938	0.182036	Sfrp1/Pou4f1/Gsx2	3
GO:0070302	regulation of stress-activated protein kinase signaling cascade	3/56	235/23328	0.0189093	0.221938	0.182036	Sfrp1/Fzd5/Edar	3
GO:0051702	interaction with symbiont	2/56	89/23328	0.0193959	0.221938	0.182036	Cxcl5/Chia1	2
GO:0006672	ceramide metabolic process	2/56	90/23328	0.0198065	0.221938	0.182036	Acer2/Plpp2	2
GO:0030278	regulation of ossification	3/56	241/23328	0.020198	0.221938	0.182036	Prl/Sfrp1/Bglap3	3
GO:0042632	cholesterol homeostasis	2/56	91/23328	0.0202208	0.221938	0.182036	Cd24a/Lipg	2
GO:0048644	muscle organ morphogenesis	2/56	91/23328	0.0202208	0.221938	0.182036	Pou4f1/Tcf15	2
GO:0120193	tight junction organization	2/56	91/23328	0.0202208	0.221938	0.182036	Fzd5/Pof1b	2
GO:0055092	sterol homeostasis	2/56	92/23328	0.0206387	0.221938	0.182036	Cd24a/Lipg	2
GO:0009798	axis specification	2/56	93/23328	0.0210603	0.221938	0.182036	Sfrp1/Fzd5	2
GO:0043297	apical junction assembly	2/56	93/23328	0.0210603	0.221938	0.182036	Fzd5/Pof1b	2
GO:0043506	regulation of JUN kinase activity	2/56	93/23328	0.0210603	0.221938	0.182036	Sfrp1/Fzd5	2
GO:0002697	regulation of immune effector process	4/56	440/23328	0.0212202	0.221938	0.182036	Cxcl5/Lag3/Cd24a/Fzd5	4
GO:0061053	somite development	2/56	96/23328	0.0223463	0.221938	0.182036	Sfrp1/Tcf15	2
GO:0002709	regulation of T cell mediated immunity	2/56	97/23328	0.0227821	0.221938	0.182036	Cd24a/Fzd5	2
GO:0099072	regulation of postsynaptic membrane neurotransmitter receptor levels	2/56	97/23328	0.0227821	0.221938	0.182036	Arc/Nptx2	2
GO:0002176	male germ cell proliferation	1/56	10/23328	0.0237524	0.221938	0.182036	Rspo1	1
GO:0010612	regulation of cardiac muscle adaptation	1/56	10/23328	0.0237524	0.221938	0.182036	Mlip	1
GO:0033689	negative regulation of osteoblast proliferation	1/56	10/23328	0.0237524	0.221938	0.182036	Sfrp1	1
GO:0046884	follicle-stimulating hormone secretion	1/56	10/23328	0.0237524	0.221938	0.182036	Cga	1
GO:0050957	equilibrioception	1/56	10/23328	0.0237524	0.221938	0.182036	Pou4f1	1
GO:0071635	negative regulation of transforming growth factor beta production	1/56	10/23328	0.0237524	0.221938	0.182036	Cd24a	1
GO:1902224	ketone body metabolic process	1/56	10/23328	0.0237524	0.221938	0.182036	Hmgcs2	1
GO:0051403	stress-activated MAPK cascade	3/56	257/23328	0.0238669	0.221938	0.182036	Sfrp1/Fzd5/Edar	3
GO:0046889	positive regulation of lipid biosynthetic process	2/56	100/23328	0.0241105	0.221938	0.182036	Gh/Cga	2
GO:0031503	protein-containing complex localization	3/56	259/23328	0.0243494	0.221938	0.182036	Arc/Nxf7/Nptx2	3
GO:0042493	response to drug	3/56	260/23328	0.0245926	0.221938	0.182036	Sfrp1/Ppp1r14a/Lct	3
GO:0090263	positive regulation of canonical Wnt signaling pathway	2/56	103/23328	0.02547	0.221938	0.182036	Sfrp1/Rspo1	2
GO:1902106	negative regulation of leukocyte differentiation	2/56	104/23328	0.02593	0.221938	0.182036	Lag3/Sfrp1	2
GO:0021559	trigeminal nerve development	1/56	11/23328	0.0260969	0.221938	0.182036	Pou4f1	1
GO:0031077	post-embryonic camera-type eye development	1/56	11/23328	0.0260969	0.221938	0.182036	Fzd5	1
GO:0033539	fatty acid beta-oxidation using acyl-CoA dehydrogenase	1/56	11/23328	0.0260969	0.221938	0.182036	Etfbkmt	1
GO:0033625	positive regulation of integrin activation	1/56	11/23328	0.0260969	0.221938	0.182036	Cd24a	1
GO:0036093	germ cell proliferation	1/56	11/23328	0.0260969	0.221938	0.182036	Rspo1	1
GO:0060346	bone trabecula formation	1/56	11/23328	0.0260969	0.221938	0.182036	Sfrp1	1
GO:1903867	extraembryonic membrane development	1/56	11/23328	0.0260969	0.221938	0.182036	Fzd5	1
GO:0009306	protein secretion	4/56	470/23328	0.0262396	0.221938	0.182036	Sfrp1/Krt20/Nnat/Exph5	4
GO:0001708	cell fate specification	2/56	105/23328	0.0263934	0.221938	0.182036	Pou4f1/Gsx2	2
GO:0001910	regulation of leukocyte mediated cytotoxicity	2/56	105/23328	0.0263934	0.221938	0.182036	Cxcl5/Lag3	2
GO:0009953	dorsal/ventral pattern formation	2/56	105/23328	0.0263934	0.221938	0.182036	Sfrp1/Gsx2	2
GO:1905954	positive regulation of lipid localization	2/56	105/23328	0.0263934	0.221938	0.182036	Plin3/Lipg	2
GO:0035592	establishment of protein localization to extracellular region	4/56	471/23328	0.0264183	0.221938	0.182036	Sfrp1/Krt20/Nnat/Exph5	4
GO:0048732	gland development	4/56	471/23328	0.0264183	0.221938	0.182036	Prl/Sfrp1/Cga/Edar	4
GO:0030518	intracellular steroid hormone receptor signaling pathway	2/56	107/23328	0.0273302	0.221938	0.182036	Gh/Sfrp1	2
GO:0031098	stress-activated protein kinase signaling cascade	3/56	272/23328	0.0276139	0.221938	0.182036	Sfrp1/Fzd5/Edar	3
GO:0071692	protein localization to extracellular region	4/56	478/23328	0.0276892	0.221938	0.182036	Sfrp1/Krt20/Nnat/Exph5	4
GO:0002699	positive regulation of immune effector process	3/56	273/23328	0.0278743	0.221938	0.182036	Lag3/Cd24a/Fzd5	3
GO:0051028	mRNA transport	2/56	109/23328	0.0282804	0.221938	0.182036	Arc/Nxf7	2
GO:0043588	skin development	3/56	275/23328	0.028399	0.221938	0.182036	Edar/Tcf15/Exph5	3
GO:0001878	response to yeast	1/56	12/23328	0.0284359	0.221938	0.182036	Chia1	1
GO:0002329	pre-B cell differentiation	1/56	12/23328	0.0284359	0.221938	0.182036	Cd24a	1
GO:0014745	negative regulation of muscle adaptation	1/56	12/23328	0.0284359	0.221938	0.182036	Mlip	1
GO:0032275	luteinizing hormone secretion	1/56	12/23328	0.0284359	0.221938	0.182036	Cga	1
GO:0033632	regulation of cell-cell adhesion mediated by integrin	1/56	12/23328	0.0284359	0.221938	0.182036	Cd24a	1
GO:0034375	high-density lipoprotein particle remodeling	1/56	12/23328	0.0284359	0.221938	0.182036	Lipg	1
GO:0035457	cellular response to interferon-alpha	1/56	12/23328	0.0284359	0.221938	0.182036	Ifit1	1
GO:0048934	peripheral nervous system neuron differentiation	1/56	12/23328	0.0284359	0.221938	0.182036	Pou4f1	1
GO:0048935	peripheral nervous system neuron development	1/56	12/23328	0.0284359	0.221938	0.182036	Pou4f1	1
GO:0060525	prostate glandular acinus development	1/56	12/23328	0.0284359	0.221938	0.182036	Sfrp1	1
GO:0070943	neutrophil-mediated killing of symbiont cell	1/56	12/23328	0.0284359	0.221938	0.182036	Cxcl5	1
GO:1901072	glucosamine-containing compound catabolic process	1/56	12/23328	0.0284359	0.221938	0.182036	Chia1	1
GO:0007156	homophilic cell adhesion via plasma membrane adhesion molecules	2/56	110/23328	0.0287604	0.221938	0.182036	Myot/Cdh12	2
GO:0010506	regulation of autophagy	3/56	278/23328	0.0291959	0.221938	0.182036	Acer2/Iigp1/Plekhf1	3
GO:0019218	regulation of steroid metabolic process	2/56	111/23328	0.0292438	0.221938	0.182036	Gh/Cga	2
GO:0030316	osteoclast differentiation	2/56	111/23328	0.0292438	0.221938	0.182036	Sfrp1/Pou4f1	2
GO:0007498	mesoderm development	2/56	114/23328	0.0307132	0.221938	0.182036	Pou4f1/Tcf15	2
GO:0043401	steroid hormone mediated signaling pathway	2/56	114/23328	0.0307132	0.221938	0.182036	Gh/Sfrp1	2
GO:0002087	regulation of respiratory gaseous exchange by nervous system process	1/56	13/23328	0.0307694	0.221938	0.182036	Gsx2	1
GO:0009950	dorsal/ventral axis specification	1/56	13/23328	0.0307694	0.221938	0.182036	Sfrp1	1
GO:0043691	reverse cholesterol transport	1/56	13/23328	0.0307694	0.221938	0.182036	Lipg	1
GO:0046512	sphingosine biosynthetic process	1/56	13/23328	0.0307694	0.221938	0.182036	Acer2	1
GO:0046520	sphingoid biosynthetic process	1/56	13/23328	0.0307694	0.221938	0.182036	Acer2	1
GO:0055062	phosphate ion homeostasis	1/56	13/23328	0.0307694	0.221938	0.182036	Slc34a3	1
GO:0055091	phospholipid homeostasis	1/56	13/23328	0.0307694	0.221938	0.182036	Lipg	1
GO:0060670	branching involved in labyrinthine layer morphogenesis	1/56	13/23328	0.0307694	0.221938	0.182036	Fzd5	1
GO:0072505	divalent inorganic anion homeostasis	1/56	13/23328	0.0307694	0.221938	0.182036	Slc34a3	1
GO:0072506	trivalent inorganic anion homeostasis	1/56	13/23328	0.0307694	0.221938	0.182036	Slc34a3	1
GO:0060070	canonical Wnt signaling pathway	3/56	284/23328	0.0308252	0.221938	0.182036	Sfrp1/Rspo1/Fzd5	3
GO:0001776	leukocyte homeostasis	2/56	115/23328	0.0312095	0.221938	0.182036	Cxcl5/Cd24a	2
GO:0019751	polyol metabolic process	2/56	115/23328	0.0312095	0.221938	0.182036	Acer2/Plpp2	2
GO:0048259	regulation of receptor-mediated endocytosis	2/56	115/23328	0.0312095	0.221938	0.182036	Arc/Rspo1	2
GO:1901615	organic hydroxy compound metabolic process	4/56	498/23328	0.0315209	0.221938	0.182036	Acer2/Cga/Plpp2/Hmgcs2	4
GO:0007162	negative regulation of cell adhesion	3/56	290/23328	0.0325018	0.221938	0.182036	Lag3/Acer2/Cd24a	3
GO:0002831	regulation of response to biotic stimulus	3/56	291/23328	0.0327858	0.221938	0.182036	Cxcl5/Lag3/Cd24a	3
GO:0045165	cell fate commitment	3/56	292/23328	0.0330711	0.221938	0.182036	Sfrp1/Pou4f1/Gsx2	3
GO:0003334	keratinocyte development	1/56	14/23328	0.0330974	0.221938	0.182036	Exph5	1
GO:0007351	tripartite regional subdivision	1/56	14/23328	0.0330974	0.221938	0.182036	Fzd5	1
GO:0008595	anterior/posterior axis specification, embryo	1/56	14/23328	0.0330974	0.221938	0.182036	Fzd5	1
GO:0010889	regulation of sequestering of triglyceride	1/56	14/23328	0.0330974	0.221938	0.182036	Plin3	1
GO:0021527	spinal cord association neuron differentiation	1/56	14/23328	0.0330974	0.221938	0.182036	Gsx2	1
GO:0043508	negative regulation of JUN kinase activity	1/56	14/23328	0.0330974	0.221938	0.182036	Sfrp1	1
GO:0044764	multi-organism cellular process	1/56	14/23328	0.0330974	0.221938	0.182036	Chia1	1
GO:0046886	positive regulation of hormone biosynthetic process	1/56	14/23328	0.0330974	0.221938	0.182036	Gh	1
GO:0051451	myoblast migration	1/56	14/23328	0.0330974	0.221938	0.182036	Thbs4	1
GO:0061469	regulation of type B pancreatic cell proliferation	1/56	14/23328	0.0330974	0.221938	0.182036	Sfrp1	1
GO:0070942	neutrophil mediated cytotoxicity	1/56	14/23328	0.0330974	0.221938	0.182036	Cxcl5	1
GO:0090179	planar cell polarity pathway involved in neural tube closure	1/56	14/23328	0.0330974	0.221938	0.182036	Sfrp1	1
GO:1904948	midbrain dopaminergic neuron differentiation	1/56	14/23328	0.0330974	0.221938	0.182036	Sfrp1	1
GO:0050829	defense response to Gram-negative bacterium	2/56	121/23328	0.0342533	0.221938	0.182036	Cxcl5/Iigp1	2
GO:0050868	negative regulation of T cell activation	2/56	122/23328	0.0347715	0.221938	0.182036	Lag3/Cd24a	2
GO:0010561	negative regulation of glycoprotein biosynthetic process	1/56	15/23328	0.0354199	0.221938	0.182036	Acer2	1
GO:0016114	terpenoid biosynthetic process	1/56	15/23328	0.0354199	0.221938	0.182036	Hmgcs2	1
GO:0032785	negative regulation of DNA-templated transcription, elongation	1/56	15/23328	0.0354199	0.221938	0.182036	Pou4f1	1
GO:0046322	negative regulation of fatty acid oxidation	1/56	15/23328	0.0354199	0.221938	0.182036	Etfbkmt	1
GO:0050746	regulation of lipoprotein metabolic process	1/56	15/23328	0.0354199	0.221938	0.182036	Lipg	1
GO:0060049	regulation of protein glycosylation	1/56	15/23328	0.0354199	0.221938	0.182036	Acer2	1
GO:0060396	growth hormone receptor signaling pathway	1/56	15/23328	0.0354199	0.221938	0.182036	Gh	1
GO:0060442	branching involved in prostate gland morphogenesis	1/56	15/23328	0.0354199	0.221938	0.182036	Sfrp1	1
GO:0061430	bone trabecula morphogenesis	1/56	15/23328	0.0354199	0.221938	0.182036	Sfrp1	1
GO:0070593	dendrite self-avoidance	1/56	15/23328	0.0354199	0.221938	0.182036	Myot	1
GO:0071378	cellular response to growth hormone stimulus	1/56	15/23328	0.0354199	0.221938	0.182036	Gh	1
GO:0090178	regulation of establishment of planar polarity involved in neural tube closure	1/56	15/23328	0.0354199	0.221938	0.182036	Sfrp1	1
GO:0090594	inflammatory response to wounding	1/56	15/23328	0.0354199	0.221938	0.182036	Cd24a	1
GO:1902043	positive regulation of extrinsic apoptotic signaling pathway via death domain receptors	1/56	15/23328	0.0354199	0.221938	0.182036	Sfrp1	1
GO:2000095	regulation of Wnt signaling pathway, planar cell polarity pathway	1/56	15/23328	0.0354199	0.221938	0.182036	Sfrp1	1
GO:0043405	regulation of MAP kinase activity	3/56	301/23328	0.0356977	0.221938	0.182036	Sfrp1/Cd24a/Fzd5	3
GO:0060326	cell chemotaxis	3/56	303/23328	0.0362957	0.221938	0.182036	Cxcl5/Ccl8/Thbs4	3
GO:0031341	regulation of cell killing	2/56	126/23328	0.0368749	0.221938	0.182036	Cxcl5/Lag3	2
GO:0006611	protein export from nucleus	2/56	127/23328	0.0374082	0.221938	0.182036	Ifi27/Nxf7	2
GO:0021978	telencephalon regionalization	1/56	16/23328	0.0377369	0.221938	0.182036	Gsx2	1
GO:0044065	regulation of respiratory system process	1/56	16/23328	0.0377369	0.221938	0.182036	Gsx2	1
GO:0046348	amino sugar catabolic process	1/56	16/23328	0.0377369	0.221938	0.182036	Chia1	1
GO:0051709	regulation of killing of cells of other organism	1/56	16/23328	0.0377369	0.221938	0.182036	Cxcl5	1
GO:0060026	convergent extension	1/56	16/23328	0.0377369	0.221938	0.182036	Sfrp1	1
GO:0060766	negative regulation of androgen receptor signaling pathway	1/56	16/23328	0.0377369	0.221938	0.182036	Sfrp1	1
GO:0090136	epithelial cell-cell adhesion	1/56	16/23328	0.0377369	0.221938	0.182036	Thbs4	1
GO:0090177	establishment of planar polarity involved in neural tube closure	1/56	16/23328	0.0377369	0.221938	0.182036	Sfrp1	1
GO:2000647	negative regulation of stem cell proliferation	1/56	16/23328	0.0377369	0.221938	0.182036	Cd24a	1
GO:0008202	steroid metabolic process	3/56	309/23328	0.0381208	0.221938	0.182036	Gh/Cga/Hmgcs2	3
GO:0007631	feeding behavior	2/56	130/23328	0.0390262	0.221938	0.182036	Pou4f1/Tcf15	2
GO:0002761	regulation of myeloid leukocyte differentiation	2/56	131/23328	0.0395714	0.221938	0.182036	Sfrp1/Pou4f1	2
GO:0006665	sphingolipid metabolic process	2/56	131/23328	0.0395714	0.221938	0.182036	Acer2/Plpp2	2
GO:0031623	receptor internalization	2/56	131/23328	0.0395714	0.221938	0.182036	Arc/Rspo1	2
GO:0048640	negative regulation of developmental growth	2/56	131/23328	0.0395714	0.221938	0.182036	Sfrp1/Cga	2
GO:0001967	suckling behavior	1/56	17/23328	0.0400484	0.221938	0.182036	Pou4f1	1
GO:0002327	immature B cell differentiation	1/56	17/23328	0.0400484	0.221938	0.182036	Cd24a	1
GO:0015701	bicarbonate transport	1/56	17/23328	0.0400484	0.221938	0.182036	Slc4a11	1
GO:0030730	sequestering of triglyceride	1/56	17/23328	0.0400484	0.221938	0.182036	Plin3	1
GO:0032682	negative regulation of chemokine production	1/56	17/23328	0.0400484	0.221938	0.182036	Cd24a	1
GO:0033623	regulation of integrin activation	1/56	17/23328	0.0400484	0.221938	0.182036	Cd24a	1
GO:0045198	establishment of epithelial cell apical/basal polarity	1/56	17/23328	0.0400484	0.221938	0.182036	Tcf15	1
GO:0048853	forebrain morphogenesis	1/56	17/23328	0.0400484	0.221938	0.182036	Gsx2	1
GO:1900452	regulation of long-term synaptic depression	1/56	17/23328	0.0400484	0.221938	0.182036	Arc	1
GO:0002456	T cell mediated immunity	2/56	132/23328	0.0401195	0.221938	0.182036	Cd24a/Fzd5	2
GO:0001936	regulation of endothelial cell proliferation	2/56	134/23328	0.0412244	0.221938	0.182036	Prl/Thbs4	2
GO:1903038	negative regulation of leukocyte cell-cell adhesion	2/56	134/23328	0.0412244	0.221938	0.182036	Lag3/Cd24a	2
GO:0030177	positive regulation of Wnt signaling pathway	2/56	135/23328	0.0417811	0.221938	0.182036	Sfrp1/Rspo1	2
GO:0072331	signal transduction by p53 class mediator	2/56	135/23328	0.0417811	0.221938	0.182036	Acer2/Pou4f1	2
GO:0002836	positive regulation of response to tumor cell	1/56	18/23328	0.0423545	0.221938	0.182036	Cd24a	1
GO:0002839	positive regulation of immune response to tumor cell	1/56	18/23328	0.0423545	0.221938	0.182036	Cd24a	1
GO:0007350	blastoderm segmentation	1/56	18/23328	0.0423545	0.221938	0.182036	Fzd5	1
GO:0033631	cell-cell adhesion mediated by integrin	1/56	18/23328	0.0423545	0.221938	0.182036	Cd24a	1
GO:0042249	establishment of planar polarity of embryonic epithelium	1/56	18/23328	0.0423545	0.221938	0.182036	Sfrp1	1
GO:0042711	maternal behavior	1/56	18/23328	0.0423545	0.221938	0.182036	Prl	1
GO:0060416	response to growth hormone	1/56	18/23328	0.0423545	0.221938	0.182036	Gh	1
GO:1900424	regulation of defense response to bacterium	1/56	18/23328	0.0423545	0.221938	0.182036	Cxcl5	1
GO:1903019	negative regulation of glycoprotein metabolic process	1/56	18/23328	0.0423545	0.221938	0.182036	Acer2	1
GO:0006066	alcohol metabolic process	3/56	323/23328	0.0425595	0.221938	0.182036	Acer2/Plpp2/Hmgcs2	3
GO:0046165	alcohol biosynthetic process	2/56	138/23328	0.0434684	0.221938	0.182036	Acer2/Hmgcs2	2
GO:0046330	positive regulation of JNK cascade	2/56	140/23328	0.0446073	0.221938	0.182036	Fzd5/Edar	2
GO:0050905	neuromuscular process	2/56	140/23328	0.0446073	0.221938	0.182036	Pou4f1/Tcf15	2
GO:0002726	positive regulation of T cell cytokine production	1/56	19/23328	0.0446552	0.221938	0.182036	Fzd5	1
GO:0006590	thyroid hormone generation	1/56	19/23328	0.0446552	0.221938	0.182036	Cga	1
GO:0016973	poly(A)+ mRNA export from nucleus	1/56	19/23328	0.0446552	0.221938	0.182036	Nxf7	1
GO:0032274	gonadotropin secretion	1/56	19/23328	0.0446552	0.221938	0.182036	Cga	1
GO:0032352	positive regulation of hormone metabolic process	1/56	19/23328	0.0446552	0.221938	0.182036	Gh	1
GO:0034111	negative regulation of homotypic cell-cell adhesion	1/56	19/23328	0.0446552	0.221938	0.182036	Cd24a	1
GO:0060231	mesenchymal to epithelial transition	1/56	19/23328	0.0446552	0.221938	0.182036	Tcf15	1
GO:0060746	parental behavior	1/56	19/23328	0.0446552	0.221938	0.182036	Prl	1
GO:0071605	monocyte chemotactic protein-1 production	1/56	19/23328	0.0446552	0.221938	0.182036	Cd24a	1
GO:0071637	regulation of monocyte chemotactic protein-1 production	1/56	19/23328	0.0446552	0.221938	0.182036	Cd24a	1
GO:0098962	regulation of postsynaptic neurotransmitter receptor activity	1/56	19/23328	0.0446552	0.221938	0.182036	Nptx2	1
GO:1900451	positive regulation of glutamate receptor signaling pathway	1/56	19/23328	0.0446552	0.221938	0.182036	Arc	1
GO:1905276	regulation of epithelial tube formation	1/56	19/23328	0.0446552	0.221938	0.182036	Sfrp1	1
GO:2000269	regulation of fibroblast apoptotic process	1/56	19/23328	0.0446552	0.221938	0.182036	Sfrp1	1
GO:0001909	leukocyte mediated cytotoxicity	2/56	141/23328	0.0451809	0.223309	0.18316	Cxcl5/Lag3	2
GO:0015698	inorganic anion transport	2/56	144/23328	0.0469182	0.223309	0.18316	Slc4a11/Slc34a3	2
GO:0072089	stem cell proliferation	2/56	144/23328	0.0469182	0.223309	0.18316	Gh/Cd24a	2
GO:0010984	regulation of lipoprotein particle clearance	1/56	20/23328	0.0469504	0.223309	0.18316	Lipg	1
GO:0021535	cell migration in hindbrain	1/56	20/23328	0.0469504	0.223309	0.18316	Pou4f1	1
GO:0030002	cellular anion homeostasis	1/56	20/23328	0.0469504	0.223309	0.18316	Slc34a3	1
GO:0030320	cellular monovalent inorganic anion homeostasis	1/56	20/23328	0.0469504	0.223309	0.18316	Slc34a3	1
GO:0030889	negative regulation of B cell proliferation	1/56	20/23328	0.0469504	0.223309	0.18316	Cd24a	1
GO:0046514	ceramide catabolic process	1/56	20/23328	0.0469504	0.223309	0.18316	Acer2	1
GO:0046851	negative regulation of bone remodeling	1/56	20/23328	0.0469504	0.223309	0.18316	Sfrp1	1
GO:0048245	eosinophil chemotaxis	1/56	20/23328	0.0469504	0.223309	0.18316	Ccl8	1
GO:0090030	regulation of steroid hormone biosynthetic process	1/56	20/23328	0.0469504	0.223309	0.18316	Gh	1
GO:0051168	nuclear export	2/56	146/23328	0.0480899	0.223919	0.183661	Ifi27/Nxf7	2
GO:0002824	positive regulation of adaptive immune response based on somatic recombination of immune receptors built from immunoglobulin superfamily domains	2/56	147/23328	0.0486798	0.223919	0.183661	Cd24a/Fzd5	2
GO:0002863	positive regulation of inflammatory response to antigenic stimulus	1/56	21/23328	0.0492402	0.223919	0.183661	Cd24a	1
GO:0010039	response to iron ion	1/56	21/23328	0.0492402	0.223919	0.183661	Lct	1
GO:0010447	response to acidic pH	1/56	21/23328	0.0492402	0.223919	0.183661	Gpr151	1
GO:0031998	regulation of fatty acid beta-oxidation	1/56	21/23328	0.0492402	0.223919	0.183661	Etfbkmt	1
GO:0033630	positive regulation of cell adhesion mediated by integrin	1/56	21/23328	0.0492402	0.223919	0.183661	Cd24a	1
GO:0034312	diol biosynthetic process	1/56	21/23328	0.0492402	0.223919	0.183661	Acer2	1
GO:0035089	establishment of apical/basal cell polarity	1/56	21/23328	0.0492402	0.223919	0.183661	Tcf15	1
GO:0044346	fibroblast apoptotic process	1/56	21/23328	0.0492402	0.223919	0.183661	Sfrp1	1
GO:0048569	post-embryonic animal organ development	1/56	21/23328	0.0492402	0.223919	0.183661	Fzd5	1
GO:0070230	positive regulation of lymphocyte apoptotic process	1/56	21/23328	0.0492402	0.223919	0.183661	Cd24a	1
GO:0050680	negative regulation of epithelial cell proliferation	2/56	148/23328	0.0492723	0.223919	0.183661	Prl/Sfrp1	2
GO:0001935	endothelial cell proliferation	2/56	149/23328	0.0498675	0.22486	0.184433	Prl/Thbs4	2
GO:0000272	polysaccharide catabolic process	1/56	22/23328	0.0515246	0.22486	0.184433	Chia1	1
GO:0015813	L-glutamate transmembrane transport	1/56	22/23328	0.0515246	0.22486	0.184433	Slc25a13	1
GO:0021516	dorsal spinal cord development	1/56	22/23328	0.0515246	0.22486	0.184433	Gsx2	1
GO:0046641	positive regulation of alpha-beta T cell proliferation	1/56	22/23328	0.0515246	0.22486	0.184433	Cd24a	1
GO:0048339	paraxial mesoderm development	1/56	22/23328	0.0515246	0.22486	0.184433	Tcf15	1
GO:0051873	killing by host of symbiont cells	1/56	22/23328	0.0515246	0.22486	0.184433	Cxcl5	1
GO:1901741	positive regulation of myoblast fusion	1/56	22/23328	0.0515246	0.22486	0.184433	Ccl8	1
GO:0030183	B cell differentiation	2/56	153/23328	0.0522743	0.22486	0.184433	Sfrp1/Cd24a	2
GO:0055088	lipid homeostasis	2/56	153/23328	0.0522743	0.22486	0.184433	Cd24a/Lipg	2
GO:0002821	positive regulation of adaptive immune response	2/56	154/23328	0.0528825	0.22486	0.184433	Cd24a/Fzd5	2
GO:0002833	positive regulation of response to biotic stimulus	2/56	154/23328	0.0528825	0.22486	0.184433	Lag3/Cd24a	2
GO:0022612	gland morphogenesis	2/56	154/23328	0.0528825	0.22486	0.184433	Sfrp1/Edar	2
GO:0002834	regulation of response to tumor cell	1/56	23/23328	0.0538036	0.22486	0.184433	Cd24a	1
GO:0002837	regulation of immune response to tumor cell	1/56	23/23328	0.0538036	0.22486	0.184433	Cd24a	1
GO:0043576	regulation of respiratory gaseous exchange	1/56	23/23328	0.0538036	0.22486	0.184433	Gsx2	1
GO:0061162	establishment of monopolar cell polarity	1/56	23/23328	0.0538036	0.22486	0.184433	Tcf15	1
GO:0099149	regulation of postsynaptic neurotransmitter receptor internalization	1/56	23/23328	0.0538036	0.22486	0.184433	Arc	1
GO:2000810	regulation of bicellular tight junction assembly	1/56	23/23328	0.0538036	0.22486	0.184433	Fzd5	1
GO:0050728	negative regulation of inflammatory response	2/56	156/23328	0.0541064	0.22486	0.184433	Cd24a/Il22	2
GO:0050657	nucleic acid transport	2/56	157/23328	0.0547222	0.22486	0.184433	Arc/Nxf7	2
GO:0050658	RNA transport	2/56	157/23328	0.0547222	0.22486	0.184433	Arc/Nxf7	2
GO:1903707	negative regulation of hemopoiesis	2/56	157/23328	0.0547222	0.22486	0.184433	Lag3/Sfrp1	2
GO:0071383	cellular response to steroid hormone stimulus	2/56	159/23328	0.0559611	0.22486	0.184433	Gh/Sfrp1	2
GO:0002523	leukocyte migration involved in inflammatory response	1/56	24/23328	0.0560772	0.22486	0.184433	Cd24a	1
GO:0015740	C4-dicarboxylate transport	1/56	24/23328	0.0560772	0.22486	0.184433	Slc25a13	1
GO:0021544	subpallium development	1/56	24/23328	0.0560772	0.22486	0.184433	Gsx2	1
GO:0021889	olfactory bulb interneuron differentiation	1/56	24/23328	0.0560772	0.22486	0.184433	Gsx2	1
GO:0030859	polarized epithelial cell differentiation	1/56	24/23328	0.0560772	0.22486	0.184433	Tcf15	1
GO:0035455	response to interferon-alpha	1/56	24/23328	0.0560772	0.22486	0.184433	Ifit1	1
GO:0061339	establishment or maintenance of monopolar cell polarity	1/56	24/23328	0.0560772	0.22486	0.184433	Tcf15	1
GO:0071392	cellular response to estradiol stimulus	1/56	24/23328	0.0560772	0.22486	0.184433	Pou4f1	1
GO:0072677	eosinophil migration	1/56	24/23328	0.0560772	0.22486	0.184433	Ccl8	1
GO:0051236	establishment of RNA localization	2/56	160/23328	0.0565844	0.22486	0.184433	Arc/Nxf7	2
GO:0019216	regulation of lipid metabolic process	3/56	363/23328	0.056602	0.22486	0.184433	Gh/Cga/Etfbkmt	3
GO:0046879	hormone secretion	3/56	364/23328	0.0569783	0.22486	0.184433	Sfrp1/Cga/Nnat	3
GO:0009755	hormone-mediated signaling pathway	2/56	161/23328	0.05721	0.22486	0.184433	Gh/Sfrp1	2
GO:0002418	immune response to tumor cell	1/56	25/23328	0.0583455	0.22486	0.184433	Cd24a	1
GO:0007274	neuromuscular synaptic transmission	1/56	25/23328	0.0583455	0.22486	0.184433	Cd24a	1
GO:0010165	response to X-ray	1/56	25/23328	0.0583455	0.22486	0.184433	Sfrp1	1
GO:0010884	positive regulation of lipid storage	1/56	25/23328	0.0583455	0.22486	0.184433	Plin3	1
GO:0032703	negative regulation of interleukin-2 production	1/56	25/23328	0.0583455	0.22486	0.184433	Lag3	1
GO:0034368	protein-lipid complex remodeling	1/56	25/23328	0.0583455	0.22486	0.184433	Lipg	1
GO:0034369	plasma lipoprotein particle remodeling	1/56	25/23328	0.0583455	0.22486	0.184433	Lipg	1
GO:0036342	post-anal tail morphogenesis	1/56	25/23328	0.0583455	0.22486	0.184433	Tcf15	1
GO:0048266	behavioral response to pain	1/56	25/23328	0.0583455	0.22486	0.184433	Thbs4	1
GO:0050995	negative regulation of lipid catabolic process	1/56	25/23328	0.0583455	0.22486	0.184433	Etfbkmt	1
GO:0051883	killing of cells in other organism involved in symbiotic interaction	1/56	25/23328	0.0583455	0.22486	0.184433	Cxcl5	1
GO:1901739	regulation of myoblast fusion	1/56	25/23328	0.0583455	0.22486	0.184433	Ccl8	1
GO:1905952	regulation of lipid localization	2/56	165/23328	0.059737	0.22486	0.184433	Plin3/Lipg	2
GO:0009914	hormone transport	3/56	372/23328	0.0600318	0.22486	0.184433	Sfrp1/Cga/Nnat	3
GO:0050678	regulation of epithelial cell proliferation	3/56	372/23328	0.0600318	0.22486	0.184433	Prl/Sfrp1/Thbs4	3
GO:0003299	muscle hypertrophy in response to stress	1/56	26/23328	0.0606084	0.22486	0.184433	Mlip	1
GO:0006817	phosphate ion transport	1/56	26/23328	0.0606084	0.22486	0.184433	Slc34a3	1
GO:0014898	cardiac muscle hypertrophy in response to stress	1/56	26/23328	0.0606084	0.22486	0.184433	Mlip	1
GO:0031100	animal organ regeneration	1/56	26/23328	0.0606084	0.22486	0.184433	Cxcl5	1
GO:0033622	integrin activation	1/56	26/23328	0.0606084	0.22486	0.184433	Cd24a	1
GO:0042104	positive regulation of activated T cell proliferation	1/56	26/23328	0.0606084	0.22486	0.184433	Cd24a	1
GO:0044342	type B pancreatic cell proliferation	1/56	26/23328	0.0606084	0.22486	0.184433	Sfrp1	1
GO:0060765	regulation of androgen receptor signaling pathway	1/56	26/23328	0.0606084	0.22486	0.184433	Sfrp1	1
GO:2000311	regulation of AMPA receptor activity	1/56	26/23328	0.0606084	0.22486	0.184433	Arc	1
GO:2000679	positive regulation of transcription regulatory region DNA binding	1/56	26/23328	0.0606084	0.22486	0.184433	Pou4f1	1
GO:0006644	phospholipid metabolic process	3/56	374/23328	0.0608071	0.22486	0.184433	Plch2/Plpp2/Hmgcs2	3
GO:0045834	positive regulation of lipid metabolic process	2/56	167/23328	0.0610148	0.22486	0.184433	Gh/Cga	2
GO:0032874	positive regulation of stress-activated MAPK cascade	2/56	169/23328	0.0623021	0.22486	0.184433	Fzd5/Edar	2
GO:0071356	cellular response to tumor necrosis factor	2/56	169/23328	0.0623021	0.22486	0.184433	Sfrp1/Ccl8	2
GO:0014887	cardiac muscle adaptation	1/56	27/23328	0.062866	0.22486	0.184433	Mlip	1
GO:0021871	forebrain regionalization	1/56	27/23328	0.062866	0.22486	0.184433	Gsx2	1
GO:0033688	regulation of osteoblast proliferation	1/56	27/23328	0.062866	0.22486	0.184433	Sfrp1	1
GO:0034367	protein-containing complex remodeling	1/56	27/23328	0.062866	0.22486	0.184433	Lipg	1
GO:0042044	fluid transport	1/56	27/23328	0.062866	0.22486	0.184433	Slc4a11	1
GO:0045730	respiratory burst	1/56	27/23328	0.062866	0.22486	0.184433	Cd24a	1
GO:0046885	regulation of hormone biosynthetic process	1/56	27/23328	0.062866	0.22486	0.184433	Gh	1
GO:0060343	trabecula formation	1/56	27/23328	0.062866	0.22486	0.184433	Sfrp1	1
GO:0060713	labyrinthine layer morphogenesis	1/56	27/23328	0.062866	0.22486	0.184433	Fzd5	1
GO:0060716	labyrinthine layer blood vessel development	1/56	27/23328	0.062866	0.22486	0.184433	Fzd5	1
GO:0090023	positive regulation of neutrophil chemotaxis	1/56	27/23328	0.062866	0.22486	0.184433	Thbs4	1
GO:1901071	glucosamine-containing compound metabolic process	1/56	27/23328	0.062866	0.22486	0.184433	Chia1	1
GO:1903489	positive regulation of lactation	1/56	27/23328	0.062866	0.22486	0.184433	Prl	1
GO:0030902	hindbrain development	2/56	171/23328	0.0635987	0.225618	0.185055	Pou4f1/Gsx2	2
GO:0070304	positive regulation of stress-activated protein kinase signaling cascade	2/56	171/23328	0.0635987	0.225618	0.185055	Fzd5/Edar	2
GO:0002347	response to tumor cell	1/56	28/23328	0.0651182	0.225618	0.185055	Cd24a	1
GO:0006026	aminoglycan catabolic process	1/56	28/23328	0.0651182	0.225618	0.185055	Chia1	1
GO:0030878	thyroid gland development	1/56	28/23328	0.0651182	0.225618	0.185055	Cga	1
GO:0045663	positive regulation of myoblast differentiation	1/56	28/23328	0.0651182	0.225618	0.185055	Ccl8	1
GO:0045922	negative regulation of fatty acid metabolic process	1/56	28/23328	0.0651182	0.225618	0.185055	Etfbkmt	1
GO:0045954	positive regulation of natural killer cell mediated cytotoxicity	1/56	28/23328	0.0651182	0.225618	0.185055	Lag3	1
GO:0048596	embryonic camera-type eye morphogenesis	1/56	28/23328	0.0651182	0.225618	0.185055	Fzd5	1
GO:0060384	innervation	1/56	28/23328	0.0651182	0.225618	0.185055	Pou4f1	1
GO:1903487	regulation of lactation	1/56	28/23328	0.0651182	0.225618	0.185055	Prl	1
GO:2000178	negative regulation of neural precursor cell proliferation	1/56	28/23328	0.0651182	0.225618	0.185055	Cd24a	1
GO:0006643	membrane lipid metabolic process	2/56	174/23328	0.0655607	0.22656	0.185827	Acer2/Plpp2	2
GO:0002237	response to molecule of bacterial origin	3/56	389/23328	0.0667722	0.227464	0.186569	Cxcl5/Cd24a/Fzd5	3
GO:0002717	positive regulation of natural killer cell mediated immunity	1/56	29/23328	0.0673651	0.227464	0.186569	Lag3	1
GO:0030262	apoptotic nuclear changes	1/56	29/23328	0.0673651	0.227464	0.186569	Cd24a	1
GO:0031295	T cell costimulation	1/56	29/23328	0.0673651	0.227464	0.186569	Cd24a	1
GO:0033273	response to vitamin	1/56	29/23328	0.0673651	0.227464	0.186569	Bglap3	1
GO:0042403	thyroid hormone metabolic process	1/56	29/23328	0.0673651	0.227464	0.186569	Cga	1
GO:0045109	intermediate filament organization	1/56	29/23328	0.0673651	0.227464	0.186569	Krt20	1
GO:0045589	regulation of regulatory T cell differentiation	1/56	29/23328	0.0673651	0.227464	0.186569	Lag3	1
GO:0071624	positive regulation of granulocyte chemotaxis	1/56	29/23328	0.0673651	0.227464	0.186569	Thbs4	1
GO:0035148	tube formation	2/56	177/23328	0.067543	0.227486	0.186587	Sfrp1/Edar	2
GO:0001503	ossification	3/56	394/23328	0.0688186	0.229772	0.188461	Prl/Sfrp1/Bglap3	3
GO:0002724	regulation of T cell cytokine production	1/56	30/23328	0.0696068	0.229772	0.188461	Fzd5	1
GO:0006921	cellular component disassembly involved in execution phase of apoptosis	1/56	30/23328	0.0696068	0.229772	0.188461	Cd24a	1
GO:0019433	triglyceride catabolic process	1/56	30/23328	0.0696068	0.229772	0.188461	Lipg	1
GO:0030149	sphingolipid catabolic process	1/56	30/23328	0.0696068	0.229772	0.188461	Acer2	1
GO:0045671	negative regulation of osteoclast differentiation	1/56	30/23328	0.0696068	0.229772	0.188461	Sfrp1	1
GO:0048714	positive regulation of oligodendrocyte differentiation	1/56	30/23328	0.0696068	0.229772	0.188461	Gsx2	1
GO:0060143	positive regulation of syncytium formation by plasma membrane fusion	1/56	30/23328	0.0696068	0.229772	0.188461	Ccl8	1
GO:0006403	RNA localization	2/56	182/23328	0.070891	0.232526	0.190721	Arc/Nxf7	2
GO:0006091	generation of precursor metabolites and energy	3/56	400/23328	0.0713121	0.232526	0.190721	Slc25a13/Etfbkmt/Hmgcs2	3
GO:0008299	isoprenoid biosynthetic process	1/56	31/23328	0.0718431	0.232526	0.190721	Hmgcs2	1
GO:0018200	peptidyl-glutamic acid modification	1/56	31/23328	0.0718431	0.232526	0.190721	Agbl2	1
GO:0031294	lymphocyte costimulation	1/56	31/23328	0.0718431	0.232526	0.190721	Cd24a	1
GO:0032373	positive regulation of sterol transport	1/56	31/23328	0.0718431	0.232526	0.190721	Lipg	1
GO:0032376	positive regulation of cholesterol transport	1/56	31/23328	0.0718431	0.232526	0.190721	Lipg	1
GO:0033687	osteoblast proliferation	1/56	31/23328	0.0718431	0.232526	0.190721	Sfrp1	1
GO:0046890	regulation of lipid biosynthetic process	2/56	184/23328	0.0722452	0.232693	0.190857	Gh/Cga	2
GO:2001235	positive regulation of apoptotic signaling pathway	2/56	184/23328	0.0722452	0.232693	0.190857	Sfrp1/Plekhf1	2
GO:0002902	regulation of B cell apoptotic process	1/56	32/23328	0.0740741	0.234948	0.192707	Cd24a	1
GO:0010614	negative regulation of cardiac muscle hypertrophy	1/56	32/23328	0.0740741	0.234948	0.192707	Mlip	1
GO:0060561	apoptotic process involved in morphogenesis	1/56	32/23328	0.0740741	0.234948	0.192707	Fzd5	1
GO:0060669	embryonic placenta morphogenesis	1/56	32/23328	0.0740741	0.234948	0.192707	Fzd5	1
GO:0034612	response to tumor necrosis factor	2/56	188/23328	0.074979	0.234948	0.192707	Sfrp1/Ccl8	2
GO:0048638	regulation of developmental growth	3/56	409/23328	0.0751285	0.234948	0.192707	Gh/Sfrp1/Cga	3
GO:0006084	acetyl-CoA metabolic process	1/56	33/23328	0.0762999	0.234948	0.192707	Hmgcs2	1
GO:0042119	neutrophil activation	1/56	33/23328	0.0762999	0.234948	0.192707	Cxcl5	1
GO:0045066	regulatory T cell differentiation	1/56	33/23328	0.0762999	0.234948	0.192707	Lag3	1
GO:0045672	positive regulation of osteoclast differentiation	1/56	33/23328	0.0762999	0.234948	0.192707	Pou4f1	1
GO:0051354	negative regulation of oxidoreductase activity	1/56	33/23328	0.0762999	0.234948	0.192707	Etfbkmt	1
GO:0060706	cell differentiation involved in embryonic placenta development	1/56	33/23328	0.0762999	0.234948	0.192707	Fzd5	1
GO:0060740	prostate gland epithelium morphogenesis	1/56	33/23328	0.0762999	0.234948	0.192707	Sfrp1	1
GO:0098884	postsynaptic neurotransmitter receptor internalization	1/56	33/23328	0.0762999	0.234948	0.192707	Arc	1
GO:0140239	postsynaptic endocytosis	1/56	33/23328	0.0762999	0.234948	0.192707	Arc	1
GO:0050796	regulation of insulin secretion	2/56	190/23328	0.0763583	0.234948	0.192707	Sfrp1/Nnat	2
GO:0010876	lipid localization	3/56	413/23328	0.0768536	0.234948	0.192707	Plin3/Gulp1/Lipg	3
GO:0061351	neural precursor cell proliferation	2/56	191/23328	0.0770511	0.234948	0.192707	Gh/Cd24a	2
GO:0022408	negative regulation of cell-cell adhesion	2/56	192/23328	0.0777458	0.234948	0.192707	Lag3/Cd24a	2
GO:0015931	nucleobase-containing compound transport	2/56	193/23328	0.0784425	0.234948	0.192707	Arc/Nxf7	2
GO:0006356	regulation of transcription by RNA polymerase I	1/56	34/23328	0.0785205	0.234948	0.192707	Pou4f1	1
GO:0014741	negative regulation of muscle hypertrophy	1/56	34/23328	0.0785205	0.234948	0.192707	Mlip	1
GO:0046466	membrane lipid catabolic process	1/56	34/23328	0.0785205	0.234948	0.192707	Acer2	1
GO:0048048	embryonic eye morphogenesis	1/56	34/23328	0.0785205	0.234948	0.192707	Fzd5	1
GO:0060512	prostate gland morphogenesis	1/56	34/23328	0.0785205	0.234948	0.192707	Sfrp1	1
GO:0071634	regulation of transforming growth factor beta production	1/56	34/23328	0.0785205	0.234948	0.192707	Cd24a	1
GO:0090022	regulation of neutrophil chemotaxis	1/56	34/23328	0.0785205	0.234948	0.192707	Thbs4	1
GO:0090162	establishment of epithelial cell polarity	1/56	34/23328	0.0785205	0.234948	0.192707	Tcf15	1
GO:0099633	protein localization to postsynaptic specialization membrane	1/56	34/23328	0.0785205	0.234948	0.192707	Nptx2	1
GO:0099645	neurotransmitter receptor localization to postsynaptic specialization membrane	1/56	34/23328	0.0785205	0.234948	0.192707	Nptx2	1
GO:2000108	positive regulation of leukocyte apoptotic process	1/56	34/23328	0.0785205	0.234948	0.192707	Cd24a	1
GO:0032103	positive regulation of response to external stimulus	3/56	418/23328	0.0790347	0.234948	0.192707	Lag3/Cd24a/Thbs4	3
GO:2000241	regulation of reproductive process	2/56	195/23328	0.079842	0.234948	0.192707	Sfrp1/Rspo1	2
GO:0042445	hormone metabolic process	2/56	196/23328	0.0805447	0.234948	0.192707	Gh/Cga	2
GO:0002446	neutrophil mediated immunity	1/56	35/23328	0.0807357	0.234948	0.192707	Cxcl5	1
GO:0010719	negative regulation of epithelial to mesenchymal transition	1/56	35/23328	0.0807357	0.234948	0.192707	Sfrp1	1
GO:0016339	calcium-dependent cell-cell adhesion via plasma membrane cell adhesion molecules	1/56	35/23328	0.0807357	0.234948	0.192707	Cdh12	1
GO:0032094	response to food	1/56	35/23328	0.0807357	0.234948	0.192707	Gh	1
GO:0034110	regulation of homotypic cell-cell adhesion	1/56	35/23328	0.0807357	0.234948	0.192707	Cd24a	1
GO:0048147	negative regulation of fibroblast proliferation	1/56	35/23328	0.0807357	0.234948	0.192707	Sfrp1	1
GO:0055083	monovalent inorganic anion homeostasis	1/56	35/23328	0.0807357	0.234948	0.192707	Slc34a3	1
GO:0060142	regulation of syncytium formation by plasma membrane fusion	1/56	35/23328	0.0807357	0.234948	0.192707	Ccl8	1
GO:0060218	hematopoietic stem cell differentiation	1/56	35/23328	0.0807357	0.234948	0.192707	Sfrp1	1
GO:0060292	long-term synaptic depression	1/56	35/23328	0.0807357	0.234948	0.192707	Arc	1
GO:0002822	regulation of adaptive immune response based on somatic recombination of immune receptors built from immunoglobulin superfamily domains	2/56	197/23328	0.0812493	0.235694	0.193319	Cd24a/Fzd5	2
GO:0006914	autophagy	3/56	425/23328	0.0821339	0.235694	0.193319	Acer2/Iigp1/Plekhf1	3
GO:0061919	process utilizing autophagic mechanism	3/56	425/23328	0.0821339	0.235694	0.193319	Acer2/Iigp1/Plekhf1	3
GO:0034329	cell junction assembly	3/56	426/23328	0.082581	0.235694	0.193319	Fzd5/Cdh12/Pof1b	3
GO:0050714	positive regulation of protein secretion	2/56	199/23328	0.0826644	0.235694	0.193319	Nnat/Exph5	2
GO:0003401	axis elongation	1/56	36/23328	0.0829458	0.235694	0.193319	Sfrp1	1
GO:0034381	plasma lipoprotein particle clearance	1/56	36/23328	0.0829458	0.235694	0.193319	Lipg	1
GO:0042832	defense response to protozoan	1/56	36/23328	0.0829458	0.235694	0.193319	Iigp1	1
GO:0071158	positive regulation of cell cycle arrest	1/56	36/23328	0.0829458	0.235694	0.193319	Pou4f1	1
GO:0071604	transforming growth factor beta production	1/56	36/23328	0.0829458	0.235694	0.193319	Cd24a	1
GO:1902624	positive regulation of neutrophil migration	1/56	36/23328	0.0829458	0.235694	0.193319	Thbs4	1
GO:0001906	cell killing	2/56	200/23328	0.0833749	0.235903	0.19349	Cxcl5/Lag3	2
GO:0006839	mitochondrial transport	2/56	200/23328	0.0833749	0.235903	0.19349	Slc25a13/Plekhf1	2
GO:0032869	cellular response to insulin stimulus	2/56	201/23328	0.0840872	0.236766	0.194198	Gh/Bglap3	2
GO:0016055	Wnt signaling pathway	3/56	430/23328	0.0843799	0.236766	0.194198	Sfrp1/Rspo1/Fzd5	3
GO:0007435	salivary gland morphogenesis	1/56	37/23328	0.0851506	0.236766	0.194198	Edar	1
GO:0033144	negative regulation of intracellular steroid hormone receptor signaling pathway	1/56	37/23328	0.0851506	0.236766	0.194198	Sfrp1	1
GO:0046329	negative regulation of JNK cascade	1/56	37/23328	0.0851506	0.236766	0.194198	Sfrp1	1
GO:0060071	Wnt signaling pathway, planar cell polarity pathway	1/56	37/23328	0.0851506	0.236766	0.194198	Sfrp1	1
GO:2000273	positive regulation of signaling receptor activity	1/56	37/23328	0.0851506	0.236766	0.194198	Arc	1
GO:0002449	lymphocyte mediated immunity	3/56	432/23328	0.0852857	0.236766	0.194198	Lag3/Cd24a/Fzd5	3
GO:0198738	cell-cell signaling by wnt	3/56	432/23328	0.0852857	0.236766	0.194198	Sfrp1/Rspo1/Fzd5	3
GO:0001649	osteoblast differentiation	2/56	205/23328	0.0869553	0.238016	0.195224	Sfrp1/Bglap3	2
GO:0001953	negative regulation of cell-matrix adhesion	1/56	38/23328	0.0873503	0.238016	0.195224	Acer2	1
GO:0002861	regulation of inflammatory response to antigenic stimulus	1/56	38/23328	0.0873503	0.238016	0.195224	Cd24a	1
GO:0010831	positive regulation of myotube differentiation	1/56	38/23328	0.0873503	0.238016	0.195224	Ccl8	1
GO:0046640	regulation of alpha-beta T cell proliferation	1/56	38/23328	0.0873503	0.238016	0.195224	Cd24a	1
GO:0048265	response to pain	1/56	38/23328	0.0873503	0.238016	0.195224	Thbs4	1
GO:0060674	placenta blood vessel development	1/56	38/23328	0.0873503	0.238016	0.195224	Fzd5	1
GO:0071391	cellular response to estrogen stimulus	1/56	38/23328	0.0873503	0.238016	0.195224	Sfrp1	1
GO:0071985	multivesicular body sorting pathway	1/56	38/23328	0.0873503	0.238016	0.195224	Exph5	1
GO:0050673	epithelial cell proliferation	3/56	438/23328	0.0880284	0.239372	0.196336	Prl/Sfrp1/Thbs4	3
GO:0030522	intracellular receptor signaling pathway	2/56	207/23328	0.0884004	0.239892	0.196763	Gh/Sfrp1	2
GO:0051047	positive regulation of secretion	3/56	440/23328	0.0889509	0.240538	0.197292	Prl/Nnat/Exph5	3
GO:0001666	response to hypoxia	2/56	208/23328	0.0891257	0.240538	0.197292	Cd24a/Lct	2
GO:0036230	granulocyte activation	1/56	39/23328	0.0895447	0.240538	0.197292	Cxcl5	1
GO:0046320	regulation of fatty acid oxidation	1/56	39/23328	0.0895447	0.240538	0.197292	Etfbkmt	1
GO:0071827	plasma lipoprotein particle organization	1/56	39/23328	0.0895447	0.240538	0.197292	Lipg	1
GO:0071900	regulation of protein serine/threonine kinase activity	3/56	442/23328	0.0898776	0.240945	0.197626	Sfrp1/Cd24a/Fzd5	3
GO:0000578	embryonic axis specification	1/56	40/23328	0.0917339	0.241051	0.197713	Fzd5	1
GO:0001562	response to protozoan	1/56	40/23328	0.0917339	0.241051	0.197713	Iigp1	1
GO:0007616	long-term memory	1/56	40/23328	0.0917339	0.241051	0.197713	Arc	1
GO:0030521	androgen receptor signaling pathway	1/56	40/23328	0.0917339	0.241051	0.197713	Sfrp1	1
GO:0031076	embryonic camera-type eye development	1/56	40/23328	0.0917339	0.241051	0.197713	Fzd5	1
GO:0046006	regulation of activated T cell proliferation	1/56	40/23328	0.0917339	0.241051	0.197713	Cd24a	1
GO:0071542	dopaminergic neuron differentiation	1/56	40/23328	0.0917339	0.241051	0.197713	Sfrp1	1
GO:0090175	regulation of establishment of planar polarity	1/56	40/23328	0.0917339	0.241051	0.197713	Sfrp1	1
GO:0099590	neurotransmitter receptor internalization	1/56	40/23328	0.0917339	0.241051	0.197713	Arc	1
GO:1902692	regulation of neuroblast proliferation	1/56	40/23328	0.0917339	0.241051	0.197713	Cd24a	1
GO:0043112	receptor metabolic process	2/56	212/23328	0.0920448	0.24139	0.197991	Arc/Rspo1	2
GO:0002819	regulation of adaptive immune response	2/56	213/23328	0.092779	0.242836	0.199177	Cd24a/Fzd5	2
GO:0002369	T cell cytokine production	1/56	41/23328	0.093918	0.243893	0.200044	Fzd5	1
GO:0007431	salivary gland development	1/56	41/23328	0.093918	0.243893	0.200044	Edar	1
GO:0046461	neutral lipid catabolic process	1/56	41/23328	0.093918	0.243893	0.200044	Lipg	1
GO:0046464	acylglycerol catabolic process	1/56	41/23328	0.093918	0.243893	0.200044	Lipg	1
GO:0009268	response to pH	1/56	42/23328	0.096097	0.247613	0.203095	Gpr151	1
GO:0046633	alpha-beta T cell proliferation	1/56	42/23328	0.096097	0.247613	0.203095	Cd24a	1
GO:0046825	regulation of protein export from nucleus	1/56	42/23328	0.096097	0.247613	0.203095	Ifi27	1
GO:0046839	phospholipid dephosphorylation	1/56	42/23328	0.096097	0.247613	0.203095	Plpp2	1
GO:0048545	response to steroid hormone	2/56	218/23328	0.0964757	0.248107	0.2035	Gh/Sfrp1	2
GO:0002573	myeloid leukocyte differentiation	2/56	220/23328	0.0979663	0.248865	0.204122	Sfrp1/Pou4f1	2
GO:0001783	B cell apoptotic process	1/56	43/23328	0.0982707	0.248865	0.204122	Cd24a	1
GO:0040018	positive regulation of multicellular organism growth	1/56	43/23328	0.0982707	0.248865	0.204122	Gh	1
GO:0045197	establishment or maintenance of epithelial cell apical/basal polarity	1/56	43/23328	0.0982707	0.248865	0.204122	Tcf15	1
GO:0045880	positive regulation of smoothened signaling pathway	1/56	43/23328	0.0982707	0.248865	0.204122	Sfrp1	1
GO:0071825	protein-lipid complex subunit organization	1/56	43/23328	0.0982707	0.248865	0.204122	Lipg	1
GO:1902742	apoptotic process involved in development	1/56	43/23328	0.0982707	0.248865	0.204122	Fzd5	1
GO:1903053	regulation of extracellular matrix organization	1/56	43/23328	0.0982707	0.248865	0.204122	Tcf15	1
GO:0002683	negative regulation of immune system process	3/56	462/23328	0.0993677	0.249127	0.204337	Lag3/Sfrp1/Cd24a	3
GO:0030100	regulation of endocytosis	2/56	222/23328	0.0994634	0.249127	0.204337	Arc/Rspo1	2
GO:0061138	morphogenesis of a branching epithelium	2/56	222/23328	0.0994634	0.249127	0.204337	Sfrp1/Fzd5	2
GO:0006040	amino sugar metabolic process	1/56	44/23328	0.100439	0.249127	0.204337	Chia1	1
GO:0010559	regulation of glycoprotein biosynthetic process	1/56	44/23328	0.100439	0.249127	0.204337	Acer2	1
GO:0032350	regulation of hormone metabolic process	1/56	44/23328	0.100439	0.249127	0.204337	Gh	1
GO:0042269	regulation of natural killer cell mediated cytotoxicity	1/56	44/23328	0.100439	0.249127	0.204337	Lag3	1
GO:0045747	positive regulation of Notch signaling pathway	1/56	44/23328	0.100439	0.249127	0.204337	Gsx2	1
GO:0046621	negative regulation of organ growth	1/56	44/23328	0.100439	0.249127	0.204337	Cga	1
GO:0048854	brain morphogenesis	1/56	44/23328	0.100439	0.249127	0.204337	Gsx2	1
GO:1902895	positive regulation of pri-miRNA transcription by RNA polymerase II	1/56	44/23328	0.100439	0.249127	0.204337	Prl	1
GO:0045637	regulation of myeloid cell differentiation	2/56	224/23328	0.100967	0.249969	0.205027	Sfrp1/Pou4f1	2
GO:1901617	organic hydroxy compound biosynthetic process	2/56	225/23328	0.101721	0.251207	0.206043	Acer2/Hmgcs2	2
GO:0043406	positive regulation of MAP kinase activity	2/56	226/23328	0.102477	0.251207	0.206043	Cd24a/Fzd5	2
GO:0001937	negative regulation of endothelial cell proliferation	1/56	45/23328	0.102603	0.251207	0.206043	Prl	1
GO:0031128	developmental induction	1/56	45/23328	0.102603	0.251207	0.206043	Fzd5	1
GO:0032873	negative regulation of stress-activated MAPK cascade	1/56	45/23328	0.102603	0.251207	0.206043	Sfrp1	1
GO:0070303	negative regulation of stress-activated protein kinase signaling cascade	1/56	45/23328	0.102603	0.251207	0.206043	Sfrp1	1
GO:0031348	negative regulation of defense response	2/56	228/23328	0.103994	0.254143	0.208451	Cd24a/Il22	2
GO:0030073	insulin secretion	2/56	229/23328	0.104754	0.255079	0.209219	Sfrp1/Nnat	2
GO:0002715	regulation of natural killer cell mediated immunity	1/56	46/23328	0.104761	0.255079	0.209219	Lag3	1
GO:0002793	positive regulation of peptide secretion	2/56	230/23328	0.105516	0.256447	0.210341	Nnat/Exph5	2
GO:0048608	reproductive structure development	3/56	477/23328	0.106743	0.257956	0.211578	Sfrp1/Cga/Fzd5	3
GO:0021772	olfactory bulb development	1/56	47/23328	0.106915	0.257956	0.211578	Gsx2	1
GO:0043029	T cell homeostasis	1/56	47/23328	0.106915	0.257956	0.211578	Cd24a	1
GO:0045581	negative regulation of T cell differentiation	1/56	47/23328	0.106915	0.257956	0.211578	Lag3	1
GO:0006814	sodium ion transport	2/56	234/23328	0.10858	0.257989	0.211606	Slc4a11/Slc34a3	2
GO:0036293	response to decreased oxygen levels	2/56	234/23328	0.10858	0.257989	0.211606	Cd24a/Lct	2
GO:0060828	regulation of canonical Wnt signaling pathway	2/56	234/23328	0.10858	0.257989	0.211606	Sfrp1/Rspo1	2
GO:0061458	reproductive system development	3/56	481/23328	0.108746	0.257989	0.211606	Sfrp1/Cga/Fzd5	3
GO:0003382	epithelial cell morphogenesis	1/56	48/23328	0.109063	0.257989	0.211606	Pof1b	1
GO:0010883	regulation of lipid storage	1/56	48/23328	0.109063	0.257989	0.211606	Plin3	1
GO:0019098	reproductive behavior	1/56	48/23328	0.109063	0.257989	0.211606	Prl	1
GO:0050798	activated T cell proliferation	1/56	48/23328	0.109063	0.257989	0.211606	Cd24a	1
GO:0050850	positive regulation of calcium-mediated signaling	1/56	48/23328	0.109063	0.257989	0.211606	Cd24a	1
GO:1902622	regulation of neutrophil migration	1/56	48/23328	0.109063	0.257989	0.211606	Thbs4	1
GO:0032868	response to insulin	2/56	235/23328	0.10935	0.257989	0.211606	Gh/Bglap3	2
GO:0090276	regulation of peptide hormone secretion	2/56	235/23328	0.10935	0.257989	0.211606	Sfrp1/Nnat	2
GO:0008406	gonad development	2/56	236/23328	0.110121	0.257989	0.211606	Sfrp1/Cga	2
GO:0006695	cholesterol biosynthetic process	1/56	49/23328	0.111206	0.257989	0.211606	Hmgcs2	1
GO:0007157	heterophilic cell-cell adhesion via plasma membrane cell adhesion molecules	1/56	49/23328	0.111206	0.257989	0.211606	Cd24a	1
GO:0014888	striated muscle adaptation	1/56	49/23328	0.111206	0.257989	0.211606	Mlip	1
GO:0032784	regulation of DNA-templated transcription, elongation	1/56	49/23328	0.111206	0.257989	0.211606	Pou4f1	1
GO:0042755	eating behavior	1/56	49/23328	0.111206	0.257989	0.211606	Tcf15	1
GO:1902041	regulation of extrinsic apoptotic signaling pathway via death domain receptors	1/56	49/23328	0.111206	0.257989	0.211606	Sfrp1	1
GO:1902653	secondary alcohol biosynthetic process	1/56	49/23328	0.111206	0.257989	0.211606	Hmgcs2	1
GO:1903018	regulation of glycoprotein metabolic process	1/56	49/23328	0.111206	0.257989	0.211606	Acer2	1
GO:0006898	receptor-mediated endocytosis	2/56	240/23328	0.11322	0.257989	0.211606	Arc/Rspo1	2
GO:0045137	development of primary sexual characteristics	2/56	240/23328	0.11322	0.257989	0.211606	Sfrp1/Cga	2
GO:0002762	negative regulation of myeloid leukocyte differentiation	1/56	50/23328	0.113344	0.257989	0.211606	Sfrp1	1
GO:0007032	endosome organization	1/56	50/23328	0.113344	0.257989	0.211606	Plekhf1	1
GO:0007140	male meiotic nuclear division	1/56	50/23328	0.113344	0.257989	0.211606	Rspo1	1
GO:0007520	myoblast fusion	1/56	50/23328	0.113344	0.257989	0.211606	Ccl8	1
GO:0008038	neuron recognition	1/56	50/23328	0.113344	0.257989	0.211606	Myot	1
GO:0021545	cranial nerve development	1/56	50/23328	0.113344	0.257989	0.211606	Pou4f1	1
GO:0021988	olfactory lobe development	1/56	50/23328	0.113344	0.257989	0.211606	Gsx2	1
GO:0032715	negative regulation of interleukin-6 production	1/56	50/23328	0.113344	0.257989	0.211606	Cd24a	1
GO:0034332	adherens junction organization	1/56	50/23328	0.113344	0.257989	0.211606	Cdh12	1
GO:1902475	L-alpha-amino acid transmembrane transport	1/56	50/23328	0.113344	0.257989	0.211606	Slc25a13	1
GO:0001763	morphogenesis of a branching structure	2/56	241/23328	0.113999	0.259035	0.212464	Sfrp1/Fzd5	2
GO:0006406	mRNA export from nucleus	1/56	51/23328	0.115477	0.259472	0.212822	Nxf7	1
GO:0030901	midbrain development	1/56	51/23328	0.115477	0.259472	0.212822	Sfrp1	1
GO:0035088	establishment or maintenance of apical/basal cell polarity	1/56	51/23328	0.115477	0.259472	0.212822	Tcf15	1
GO:0061245	establishment or maintenance of bipolar cell polarity	1/56	51/23328	0.115477	0.259472	0.212822	Tcf15	1
GO:0071427	mRNA-containing ribonucleoprotein complex export from nucleus	1/56	51/23328	0.115477	0.259472	0.212822	Nxf7	1
GO:0099054	presynapse assembly	1/56	51/23328	0.115477	0.259472	0.212822	Fzd5	1
GO:0034764	positive regulation of transmembrane transport	2/56	243/23328	0.11556	0.259472	0.212822	Gh/Arc	2
GO:0009620	response to fungus	1/56	52/23328	0.117605	0.260458	0.21363	Chia1	1
GO:0010828	positive regulation of glucose transmembrane transport	1/56	52/23328	0.117605	0.260458	0.21363	Gh	1
GO:0018023	peptidyl-lysine trimethylation	1/56	52/23328	0.117605	0.260458	0.21363	Etfbkmt	1
GO:0032731	positive regulation of interleukin-1 beta production	1/56	52/23328	0.117605	0.260458	0.21363	Fzd5	1
GO:0045104	intermediate filament cytoskeleton organization	1/56	52/23328	0.117605	0.260458	0.21363	Krt20	1
GO:0006360	transcription by RNA polymerase I	1/56	53/23328	0.119728	0.260458	0.21363	Pou4f1	1
GO:0030514	negative regulation of BMP signaling pathway	1/56	53/23328	0.119728	0.260458	0.21363	Sfrp1	1
GO:0030850	prostate gland development	1/56	53/23328	0.119728	0.260458	0.21363	Sfrp1	1
GO:0032371	regulation of sterol transport	1/56	53/23328	0.119728	0.260458	0.21363	Lipg	1
GO:0032374	regulation of cholesterol transport	1/56	53/23328	0.119728	0.260458	0.21363	Lipg	1
GO:0032720	negative regulation of tumor necrosis factor production	1/56	53/23328	0.119728	0.260458	0.21363	Cd24a	1
GO:0045103	intermediate filament-based process	1/56	53/23328	0.119728	0.260458	0.21363	Krt20	1
GO:0046676	negative regulation of insulin secretion	1/56	53/23328	0.119728	0.260458	0.21363	Sfrp1	1
GO:0046902	regulation of mitochondrial membrane permeability	1/56	53/23328	0.119728	0.260458	0.21363	Plekhf1	1
GO:0048247	lymphocyte chemotaxis	1/56	53/23328	0.119728	0.260458	0.21363	Ccl8	1
GO:0048713	regulation of oligodendrocyte differentiation	1/56	53/23328	0.119728	0.260458	0.21363	Gsx2	1
GO:0055010	ventricular cardiac muscle tissue morphogenesis	1/56	53/23328	0.119728	0.260458	0.21363	Pou4f1	1
GO:0061383	trabecula morphogenesis	1/56	53/23328	0.119728	0.260458	0.21363	Sfrp1	1
GO:2000677	regulation of transcription regulatory region DNA binding	1/56	53/23328	0.119728	0.260458	0.21363	Pou4f1	1
GO:0030258	lipid modification	2/56	250/23328	0.121067	0.261662	0.214618	Plpp2/Etfbkmt	2
GO:0032355	response to estradiol	1/56	54/23328	0.121846	0.261662	0.214618	Pou4f1	1
GO:0035272	exocrine system development	1/56	54/23328	0.121846	0.261662	0.214618	Edar	1
GO:0045687	positive regulation of glial cell differentiation	1/56	54/23328	0.121846	0.261662	0.214618	Gsx2	1
GO:0048546	digestive tract morphogenesis	1/56	54/23328	0.121846	0.261662	0.214618	Sfrp1	1
GO:1900271	regulation of long-term synaptic potentiation	1/56	54/23328	0.121846	0.261662	0.214618	Arc	1
GO:1903556	negative regulation of tumor necrosis factor superfamily cytokine production	1/56	54/23328	0.121846	0.261662	0.214618	Cd24a	1
GO:1901215	negative regulation of neuron death	2/56	251/23328	0.121859	0.261662	0.214618	Gh/Pou4f1	2
GO:0048705	skeletal system morphogenesis	2/56	253/23328	0.123447	0.262769	0.215526	Sfrp1/Tcf15	2
GO:0071375	cellular response to peptide hormone stimulus	2/56	253/23328	0.123447	0.262769	0.215526	Gh/Bglap3	2
GO:0002720	positive regulation of cytokine production involved in immune response	1/56	55/23328	0.123959	0.262769	0.215526	Fzd5	1
GO:0006754	ATP biosynthetic process	1/56	55/23328	0.123959	0.262769	0.215526	Slc25a13	1
GO:0009948	anterior/posterior axis specification	1/56	55/23328	0.123959	0.262769	0.215526	Fzd5	1
GO:0016126	sterol biosynthetic process	1/56	55/23328	0.123959	0.262769	0.215526	Hmgcs2	1
GO:0042531	positive regulation of tyrosine phosphorylation of STAT protein	1/56	55/23328	0.123959	0.262769	0.215526	Gh	1
GO:0061001	regulation of dendritic spine morphogenesis	1/56	55/23328	0.123959	0.262769	0.215526	Arc	1
GO:0042446	hormone biosynthetic process	1/56	56/23328	0.126067	0.265541	0.2178	Gh	1
GO:0050732	negative regulation of peptidyl-tyrosine phosphorylation	1/56	56/23328	0.126067	0.265541	0.2178	Sfrp1	1
GO:1900449	regulation of glutamate receptor signaling pathway	1/56	56/23328	0.126067	0.265541	0.2178	Arc	1
GO:1902893	regulation of pri-miRNA transcription by RNA polymerase II	1/56	56/23328	0.126067	0.265541	0.2178	Prl	1
GO:0002064	epithelial cell development	2/56	257/23328	0.126639	0.266323	0.218441	Pof1b/Exph5	2
GO:0002548	monocyte chemotaxis	1/56	57/23328	0.12817	0.268691	0.220384	Ccl8	1
GO:0071622	regulation of granulocyte chemotaxis	1/56	57/23328	0.12817	0.268691	0.220384	Thbs4	1
GO:0001818	negative regulation of cytokine production	2/56	260/23328	0.129046	0.269261	0.220851	Lag3/Cd24a	2
GO:0099003	vesicle-mediated transport in synapse	2/56	260/23328	0.129046	0.269261	0.220851	Cd24a/Arc	2
GO:0001736	establishment of planar polarity	1/56	58/23328	0.130268	0.269261	0.220851	Sfrp1	1
GO:0032663	regulation of interleukin-2 production	1/56	58/23328	0.130268	0.269261	0.220851	Lag3	1
GO:0035019	somatic stem cell population maintenance	1/56	58/23328	0.130268	0.269261	0.220851	Sfrp1	1
GO:0035690	cellular response to drug	1/56	58/23328	0.130268	0.269261	0.220851	Ppp1r14a	1
GO:0042267	natural killer cell mediated cytotoxicity	1/56	58/23328	0.130268	0.269261	0.220851	Lag3	1
GO:0061614	pri-miRNA transcription by RNA polymerase II	1/56	58/23328	0.130268	0.269261	0.220851	Prl	1
GO:0099172	presynapse organization	1/56	58/23328	0.130268	0.269261	0.220851	Fzd5	1
GO:0045926	negative regulation of growth	2/56	264/23328	0.132272	0.271893	0.22301	Sfrp1/Cga	2
GO:0007164	establishment of tissue polarity	1/56	59/23328	0.132361	0.271893	0.22301	Sfrp1	1
GO:0071156	regulation of cell cycle arrest	1/56	59/23328	0.132361	0.271893	0.22301	Pou4f1	1
GO:1903539	protein localization to postsynaptic membrane	1/56	59/23328	0.132361	0.271893	0.22301	Nptx2	1
GO:0007595	lactation	1/56	60/23328	0.134449	0.274483	0.225134	Prl	1
GO:0021575	hindbrain morphogenesis	1/56	60/23328	0.134449	0.274483	0.225134	Gsx2	1
GO:0060711	labyrinthine layer development	1/56	60/23328	0.134449	0.274483	0.225134	Fzd5	1
GO:2001238	positive regulation of extrinsic apoptotic signaling pathway	1/56	60/23328	0.134449	0.274483	0.225134	Sfrp1	1
GO:0002228	natural killer cell mediated immunity	1/56	61/23328	0.136532	0.276186	0.226531	Lag3	1
GO:0010812	negative regulation of cell-substrate adhesion	1/56	61/23328	0.136532	0.276186	0.226531	Acer2	1
GO:0032732	positive regulation of interleukin-1 production	1/56	61/23328	0.136532	0.276186	0.226531	Fzd5	1
GO:0048286	lung alveolus development	1/56	61/23328	0.136532	0.276186	0.226531	Gh	1
GO:0051851	modulation by host of symbiont process	1/56	61/23328	0.136532	0.276186	0.226531	Chia1	1
GO:0060986	endocrine hormone secretion	1/56	61/23328	0.136532	0.276186	0.226531	Cga	1
GO:0050864	regulation of B cell activation	2/56	270/23328	0.137146	0.277005	0.227203	Sfrp1/Cd24a	2
GO:0003229	ventricular cardiac muscle tissue development	1/56	62/23328	0.13861	0.278269	0.22824	Pou4f1	1
GO:0030330	DNA damage response, signal transduction by p53 class mediator	1/56	62/23328	0.13861	0.278269	0.22824	Acer2	1
GO:0031640	killing of cells of other organism	1/56	62/23328	0.13861	0.278269	0.22824	Cxcl5	1
GO:0046850	regulation of bone remodeling	1/56	62/23328	0.13861	0.278269	0.22824	Sfrp1	1
GO:0010038	response to metal ion	2/56	274/23328	0.140417	0.279891	0.22957	Slc25a13/Lct	2
GO:0006721	terpenoid metabolic process	1/56	63/23328	0.140684	0.279891	0.22957	Hmgcs2	1
GO:0010830	regulation of myotube differentiation	1/56	63/23328	0.140684	0.279891	0.22957	Ccl8	1
GO:0045661	regulation of myoblast differentiation	1/56	63/23328	0.140684	0.279891	0.22957	Ccl8	1
GO:0050994	regulation of lipid catabolic process	1/56	63/23328	0.140684	0.279891	0.22957	Etfbkmt	1
GO:0071479	cellular response to ionizing radiation	1/56	63/23328	0.140684	0.279891	0.22957	Sfrp1	1
GO:0043388	positive regulation of DNA binding	1/56	64/23328	0.142752	0.281474	0.230868	Pou4f1	1
GO:0045668	negative regulation of osteoblast differentiation	1/56	64/23328	0.142752	0.281474	0.230868	Sfrp1	1
GO:0046173	polyol biosynthetic process	1/56	64/23328	0.142752	0.281474	0.230868	Acer2	1
GO:0062237	protein localization to postsynapse	1/56	64/23328	0.142752	0.281474	0.230868	Nptx2	1
GO:0090278	negative regulation of peptide hormone secretion	1/56	64/23328	0.142752	0.281474	0.230868	Sfrp1	1
GO:0099637	neurotransmitter receptor transport	1/56	64/23328	0.142752	0.281474	0.230868	Arc	1
GO:0031349	positive regulation of defense response	2/56	278/23328	0.143706	0.282935	0.232067	Lag3/Cd24a	2
GO:0009206	purine ribonucleoside triphosphate biosynthetic process	1/56	65/23328	0.144816	0.283437	0.232478	Slc25a13	1
GO:0015807	L-amino acid transport	1/56	65/23328	0.144816	0.283437	0.232478	Slc25a13	1
GO:0021515	cell differentiation in spinal cord	1/56	65/23328	0.144816	0.283437	0.232478	Gsx2	1
GO:0046503	glycerolipid catabolic process	1/56	65/23328	0.144816	0.283437	0.232478	Lipg	1
GO:0060485	mesenchyme development	2/56	281/23328	0.146184	0.285212	0.233934	Sfrp1/Tcf15	2
GO:0009145	purine nucleoside triphosphate biosynthetic process	1/56	66/23328	0.146874	0.285212	0.233934	Slc25a13	1
GO:0032623	interleukin-2 production	1/56	66/23328	0.146874	0.285212	0.233934	Lag3	1
GO:0090559	regulation of membrane permeability	1/56	66/23328	0.146874	0.285212	0.233934	Plekhf1	1
GO:0097006	regulation of plasma lipoprotein particle levels	1/56	66/23328	0.146874	0.285212	0.233934	Lipg	1
GO:0030217	T cell differentiation	2/56	282/23328	0.147012	0.285212	0.233934	Lag3/Fzd5	2
GO:0000768	syncytium formation by plasma membrane fusion	1/56	67/23328	0.148928	0.287249	0.235605	Ccl8	1
GO:0060688	regulation of morphogenesis of a branching structure	1/56	67/23328	0.148928	0.287249	0.235605	Sfrp1	1
GO:0140253	cell-cell fusion	1/56	67/23328	0.148928	0.287249	0.235605	Ccl8	1
GO:1901570	fatty acid derivative biosynthetic process	1/56	67/23328	0.148928	0.287249	0.235605	Hmgcs2	1
GO:0030072	peptide hormone secretion	2/56	285/23328	0.149502	0.287801	0.236058	Sfrp1/Nnat	2
GO:0002763	positive regulation of myeloid leukocyte differentiation	1/56	68/23328	0.150977	0.287801	0.236058	Pou4f1	1
GO:0006354	DNA-templated transcription, elongation	1/56	68/23328	0.150977	0.287801	0.236058	Pou4f1	1
GO:0009201	ribonucleoside triphosphate biosynthetic process	1/56	68/23328	0.150977	0.287801	0.236058	Slc25a13	1
GO:0015800	acidic amino acid transport	1/56	68/23328	0.150977	0.287801	0.236058	Slc25a13	1
GO:0046635	positive regulation of alpha-beta T cell activation	1/56	68/23328	0.150977	0.287801	0.236058	Cd24a	1
GO:0097194	execution phase of apoptosis	1/56	68/23328	0.150977	0.287801	0.236058	Cd24a	1
GO:2001244	positive regulation of intrinsic apoptotic signaling pathway	1/56	68/23328	0.150977	0.287801	0.236058	Plekhf1	1
GO:0070482	response to oxygen levels	2/56	287/23328	0.151166	0.287801	0.236058	Cd24a/Lct	2
GO:0006949	syncytium formation	1/56	69/23328	0.153021	0.289258	0.237253	Ccl8	1
GO:0009880	embryonic pattern specification	1/56	69/23328	0.153021	0.289258	0.237253	Fzd5	1
GO:0021536	diencephalon development	1/56	69/23328	0.153021	0.289258	0.237253	Pou4f1	1
GO:0045600	positive regulation of fat cell differentiation	1/56	69/23328	0.153021	0.289258	0.237253	Sfrp1	1
GO:0048168	regulation of neuronal synaptic plasticity	1/56	69/23328	0.153021	0.289258	0.237253	Arc	1
GO:0071902	positive regulation of protein serine/threonine kinase activity	2/56	291/23328	0.154507	0.290219	0.238041	Cd24a/Fzd5	2
GO:0030888	regulation of B cell proliferation	1/56	70/23328	0.15506	0.290219	0.238041	Cd24a	1
GO:0048488	synaptic vesicle endocytosis	1/56	70/23328	0.15506	0.290219	0.238041	Cd24a	1
GO:0050885	neuromuscular process controlling balance	1/56	70/23328	0.15506	0.290219	0.238041	Pou4f1	1
GO:0055008	cardiac muscle tissue morphogenesis	1/56	70/23328	0.15506	0.290219	0.238041	Pou4f1	1
GO:0071426	ribonucleoprotein complex export from nucleus	1/56	70/23328	0.15506	0.290219	0.238041	Nxf7	1
GO:0140238	presynaptic endocytosis	1/56	70/23328	0.15506	0.290219	0.238041	Cd24a	1
GO:0002437	inflammatory response to antigenic stimulus	1/56	71/23328	0.157095	0.291967	0.239475	Cd24a	1
GO:0006635	fatty acid beta-oxidation	1/56	71/23328	0.157095	0.291967	0.239475	Etfbkmt	1
GO:0007492	endoderm development	1/56	71/23328	0.157095	0.291967	0.239475	Arc	1
GO:0043407	negative regulation of MAP kinase activity	1/56	71/23328	0.157095	0.291967	0.239475	Sfrp1	1
GO:0071166	ribonucleoprotein complex localization	1/56	71/23328	0.157095	0.291967	0.239475	Nxf7	1
GO:0071219	cellular response to molecule of bacterial origin	2/56	295/23328	0.157862	0.292574	0.239973	Cxcl5/Fzd5	2
GO:0097193	intrinsic apoptotic signaling pathway	2/56	295/23328	0.157862	0.292574	0.239973	Plekhf1/Pou4f1	2
GO:0010611	regulation of cardiac muscle hypertrophy	1/56	72/23328	0.159124	0.294502	0.241554	Mlip	1
GO:0002886	regulation of myeloid leukocyte mediated immunity	1/56	73/23328	0.161149	0.29511	0.242052	Cxcl5	1
GO:0021879	forebrain neuron differentiation	1/56	73/23328	0.161149	0.29511	0.242052	Gsx2	1
GO:0042130	negative regulation of T cell proliferation	1/56	73/23328	0.161149	0.29511	0.242052	Cd24a	1
GO:0051155	positive regulation of striated muscle cell differentiation	1/56	73/23328	0.161149	0.29511	0.242052	Ccl8	1
GO:0060997	dendritic spine morphogenesis	1/56	73/23328	0.161149	0.29511	0.242052	Arc	1
GO:0097120	receptor localization to synapse	1/56	73/23328	0.161149	0.29511	0.242052	Nptx2	1
GO:0007611	learning or memory	2/56	299/23328	0.161232	0.29511	0.242052	Arc/Nptx2	2
GO:1901653	cellular response to peptide	2/56	299/23328	0.161232	0.29511	0.242052	Gh/Bglap3	2
GO:0007422	peripheral nervous system development	1/56	74/23328	0.163169	0.298245	0.244624	Pou4f1	1
GO:0046883	regulation of hormone secretion	2/56	303/23328	0.164615	0.300473	0.246451	Sfrp1/Nnat	2
GO:0014743	regulation of muscle hypertrophy	1/56	75/23328	0.165184	0.300686	0.246626	Mlip	1
GO:0034109	homotypic cell-cell adhesion	1/56	75/23328	0.165184	0.300686	0.246626	Cd24a	1
GO:0030111	regulation of Wnt signaling pathway	2/56	304/23328	0.165462	0.300779	0.246703	Sfrp1/Rspo1	2
GO:0006919	activation of cysteine-type endopeptidase activity involved in apoptotic process	1/56	76/23328	0.167195	0.303513	0.248945	Acer2	1
GO:0006913	nucleocytoplasmic transport	2/56	308/23328	0.168862	0.305482	0.25056	Ifi27/Nxf7	2
GO:0051169	nuclear transport	2/56	308/23328	0.168862	0.305482	0.25056	Ifi27/Nxf7	2
GO:0043507	positive regulation of JUN kinase activity	1/56	77/23328	0.169201	0.305482	0.25056	Fzd5	1
GO:1901224	positive regulation of NIK/NF-kappaB signaling	1/56	77/23328	0.169201	0.305482	0.25056	Edar	1
GO:1903037	regulation of leukocyte cell-cell adhesion	2/56	309/23328	0.169713	0.305991	0.250978	Lag3/Cd24a	2
GO:0003208	cardiac ventricle morphogenesis	1/56	78/23328	0.171202	0.306179	0.251131	Pou4f1	1
GO:0008625	extrinsic apoptotic signaling pathway via death domain receptors	1/56	78/23328	0.171202	0.306179	0.251131	Sfrp1	1
GO:0009142	nucleoside triphosphate biosynthetic process	1/56	78/23328	0.171202	0.306179	0.251131	Slc25a13	1
GO:0070228	regulation of lymphocyte apoptotic process	1/56	78/23328	0.171202	0.306179	0.251131	Cd24a	1
GO:0072332	intrinsic apoptotic signaling pathway by p53 class mediator	1/56	78/23328	0.171202	0.306179	0.251131	Pou4f1	1
GO:1903036	positive regulation of response to wounding	1/56	78/23328	0.171202	0.306179	0.251131	Cd24a	1
GO:0045927	positive regulation of growth	2/56	312/23328	0.172273	0.307264	0.252022	Gh/Sfrp1	2
GO:0008544	epidermis development	2/56	313/23328	0.173128	0.307264	0.252022	Edar/Exph5	2
GO:0002260	lymphocyte homeostasis	1/56	79/23328	0.173198	0.307264	0.252022	Cd24a	1
GO:0009205	purine ribonucleoside triphosphate metabolic process	1/56	79/23328	0.173198	0.307264	0.252022	Slc25a13	1
GO:0045471	response to ethanol	1/56	79/23328	0.173198	0.307264	0.252022	Lct	1
GO:0051781	positive regulation of cell division	1/56	79/23328	0.173198	0.307264	0.252022	Thbs4	1
GO:0007548	sex differentiation	2/56	315/23328	0.174839	0.308733	0.253227	Sfrp1/Cga	2
GO:0032651	regulation of interleukin-1 beta production	1/56	80/23328	0.175189	0.308733	0.253227	Fzd5	1
GO:0032729	positive regulation of interferon-gamma production	1/56	80/23328	0.175189	0.308733	0.253227	Fzd5	1
GO:0036465	synaptic vesicle recycling	1/56	80/23328	0.175189	0.308733	0.253227	Cd24a	1
GO:2001259	positive regulation of cation channel activity	1/56	80/23328	0.175189	0.308733	0.253227	Arc	1
GO:0021675	nerve development	1/56	81/23328	0.177176	0.310996	0.255082	Pou4f1	1
GO:0022904	respiratory electron transport chain	1/56	81/23328	0.177176	0.310996	0.255082	Slc25a13	1
GO:0071347	cellular response to interleukin-1	1/56	81/23328	0.177176	0.310996	0.255082	Ccl8	1
GO:0071216	cellular response to biotic stimulus	2/56	320/23328	0.179131	0.31176	0.255709	Cxcl5/Fzd5	2
GO:0001912	positive regulation of leukocyte mediated cytotoxicity	1/56	82/23328	0.179158	0.31176	0.255709	Lag3	1
GO:0019915	lipid storage	1/56	82/23328	0.179158	0.31176	0.255709	Plin3	1
GO:0030500	regulation of bone mineralization	1/56	82/23328	0.179158	0.31176	0.255709	Bglap3	1
GO:0032370	positive regulation of lipid transport	1/56	82/23328	0.179158	0.31176	0.255709	Lipg	1
GO:0050805	negative regulation of synaptic transmission	1/56	82/23328	0.179158	0.31176	0.255709	Arc	1
GO:0050863	regulation of T cell activation	2/56	321/23328	0.179991	0.31176	0.255709	Lag3/Cd24a	2
GO:0002532	production of molecular mediator involved in inflammatory response	1/56	83/23328	0.181136	0.31176	0.255709	Chia1	1
GO:0003333	amino acid transmembrane transport	1/56	83/23328	0.181136	0.31176	0.255709	Slc25a13	1
GO:0006637	acyl-CoA metabolic process	1/56	83/23328	0.181136	0.31176	0.255709	Hmgcs2	1
GO:0009199	ribonucleoside triphosphate metabolic process	1/56	83/23328	0.181136	0.31176	0.255709	Slc25a13	1
GO:0021872	forebrain generation of neurons	1/56	83/23328	0.181136	0.31176	0.255709	Gsx2	1
GO:0035383	thioester metabolic process	1/56	83/23328	0.181136	0.31176	0.255709	Hmgcs2	1
GO:0060415	muscle tissue morphogenesis	1/56	83/23328	0.181136	0.31176	0.255709	Pou4f1	1
GO:1990542	mitochondrial transmembrane transport	1/56	83/23328	0.181136	0.31176	0.255709	Slc25a13	1
GO:0009150	purine ribonucleotide metabolic process	2/56	324/23328	0.182576	0.313125	0.256829	Slc25a13/Hmgcs2	2
GO:0006720	isoprenoid metabolic process	1/56	84/23328	0.183108	0.313125	0.256829	Hmgcs2	1
GO:0022900	electron transport chain	1/56	84/23328	0.183108	0.313125	0.256829	Slc25a13	1
GO:0030148	sphingolipid biosynthetic process	1/56	84/23328	0.183108	0.313125	0.256829	Acer2	1
GO:0051817	modulation of process of other organism involved in symbiotic interaction	1/56	84/23328	0.183108	0.313125	0.256829	Chia1	1
GO:0002718	regulation of cytokine production involved in immune response	1/56	85/23328	0.185077	0.315272	0.258589	Fzd5	1
GO:0006835	dicarboxylic acid transport	1/56	85/23328	0.185077	0.315272	0.258589	Slc25a13	1
GO:0030301	cholesterol transport	1/56	85/23328	0.185077	0.315272	0.258589	Lipg	1
GO:0006405	RNA export from nucleus	1/56	86/23328	0.18704	0.3178	0.260664	Nxf7	1
GO:0015918	sterol transport	1/56	86/23328	0.18704	0.3178	0.260664	Lipg	1
GO:0048872	homeostasis of number of cells	2/56	330/23328	0.187763	0.318621	0.261336	Cxcl5/Cd24a	2
GO:0008593	regulation of Notch signaling pathway	1/56	88/23328	0.190953	0.321567	0.263753	Gsx2	1
GO:0009144	purine nucleoside triphosphate metabolic process	1/56	88/23328	0.190953	0.321567	0.263753	Slc25a13	1
GO:0010827	regulation of glucose transmembrane transport	1/56	88/23328	0.190953	0.321567	0.263753	Gh	1
GO:0032526	response to retinoic acid	1/56	88/23328	0.190953	0.321567	0.263753	Acer2	1
GO:0042475	odontogenesis of dentin-containing tooth	1/56	88/23328	0.190953	0.321567	0.263753	Edar	1
GO:0050672	negative regulation of lymphocyte proliferation	1/56	88/23328	0.190953	0.321567	0.263753	Cd24a	1
GO:0009259	ribonucleotide metabolic process	2/56	334/23328	0.191233	0.32163	0.263805	Slc25a13/Hmgcs2	2
GO:0032945	negative regulation of mononuclear cell proliferation	1/56	89/23328	0.192902	0.322104	0.264193	Cd24a	1
GO:0042770	signal transduction in response to DNA damage	1/56	89/23328	0.192902	0.322104	0.264193	Acer2	1
GO:0051149	positive regulation of muscle cell differentiation	1/56	89/23328	0.192902	0.322104	0.264193	Ccl8	1
GO:0071674	mononuclear cell migration	1/56	89/23328	0.192902	0.322104	0.264193	Ccl8	1
GO:0043434	response to peptide hormone	2/56	336/23328	0.192971	0.322104	0.264193	Gh/Bglap3	2
GO:0050890	cognition	2/56	336/23328	0.192971	0.322104	0.264193	Arc/Nptx2	2
GO:0032024	positive regulation of insulin secretion	1/56	90/23328	0.194847	0.323607	0.265427	Nnat	1
GO:0046888	negative regulation of hormone secretion	1/56	90/23328	0.194847	0.323607	0.265427	Sfrp1	1
GO:1900076	regulation of cellular response to insulin stimulus	1/56	90/23328	0.194847	0.323607	0.265427	Bglap3	1
GO:1903035	negative regulation of response to wounding	1/56	90/23328	0.194847	0.323607	0.265427	Cd24a	1
GO:0001938	positive regulation of endothelial cell proliferation	1/56	91/23328	0.196788	0.323991	0.265742	Thbs4	1
GO:0014015	positive regulation of gliogenesis	1/56	91/23328	0.196788	0.323991	0.265742	Gsx2	1
GO:0014033	neural crest cell differentiation	1/56	91/23328	0.196788	0.323991	0.265742	Sfrp1	1
GO:0032611	interleukin-1 beta production	1/56	91/23328	0.196788	0.323991	0.265742	Fzd5	1
GO:0040014	regulation of multicellular organism growth	1/56	91/23328	0.196788	0.323991	0.265742	Gh	1
GO:0044344	cellular response to fibroblast growth factor stimulus	1/56	91/23328	0.196788	0.323991	0.265742	Sfrp1	1
GO:0072091	regulation of stem cell proliferation	1/56	91/23328	0.196788	0.323991	0.265742	Cd24a	1
GO:0043900	regulation of multi-organism process	1/56	92/23328	0.198723	0.326369	0.267691	Rspo1	1
GO:0045685	regulation of glial cell differentiation	1/56	92/23328	0.198723	0.326369	0.267691	Gsx2	1
GO:0007215	glutamate receptor signaling pathway	1/56	93/23328	0.200654	0.326979	0.268192	Arc	1
GO:0008589	regulation of smoothened signaling pathway	1/56	93/23328	0.200654	0.326979	0.268192	Sfrp1	1
GO:0033077	T cell differentiation in thymus	1/56	93/23328	0.200654	0.326979	0.268192	Fzd5	1
GO:0045445	myoblast differentiation	1/56	93/23328	0.200654	0.326979	0.268192	Ccl8	1
GO:0071774	response to fibroblast growth factor	1/56	93/23328	0.200654	0.326979	0.268192	Sfrp1	1
GO:0007159	leukocyte cell-cell adhesion	2/56	345/23328	0.20082	0.326979	0.268192	Lag3/Cd24a	2
GO:0019693	ribose phosphate metabolic process	2/56	345/23328	0.20082	0.326979	0.268192	Slc25a13/Hmgcs2	2
GO:0052548	regulation of endopeptidase activity	2/56	346/23328	0.201694	0.328001	0.26903	Acer2/Serpind1	2
GO:0010717	regulation of epithelial to mesenchymal transition	1/56	94/23328	0.202581	0.328637	0.269552	Sfrp1	1
GO:0070664	negative regulation of leukocyte proliferation	1/56	94/23328	0.202581	0.328637	0.269552	Cd24a	1
GO:0051222	positive regulation of protein transport	2/56	348/23328	0.203445	0.329636	0.270371	Nnat/Exph5	2
GO:0031343	positive regulation of cell killing	1/56	95/23328	0.204503	0.33014	0.270785	Lag3	1
GO:0051341	regulation of oxidoreductase activity	1/56	95/23328	0.204503	0.33014	0.270785	Etfbkmt	1
GO:1902600	proton transmembrane transport	1/56	95/23328	0.204503	0.33014	0.270785	Slc4a11	1
GO:0031589	cell-substrate adhesion	2/56	351/23328	0.206074	0.331221	0.271671	Sfrp1/Acer2	2
GO:0002690	positive regulation of leukocyte chemotaxis	1/56	96/23328	0.20642	0.331221	0.271671	Thbs4	1
GO:0045638	negative regulation of myeloid cell differentiation	1/56	96/23328	0.20642	0.331221	0.271671	Sfrp1	1
GO:0060998	regulation of dendritic spine development	1/56	96/23328	0.20642	0.331221	0.271671	Arc	1
GO:0070555	response to interleukin-1	1/56	96/23328	0.20642	0.331221	0.271671	Ccl8	1
GO:0019217	regulation of fatty acid metabolic process	1/56	97/23328	0.208333	0.333681	0.273689	Etfbkmt	1
GO:0006163	purine nucleotide metabolic process	2/56	354/23328	0.208708	0.333681	0.273689	Slc25a13/Hmgcs2	2
GO:0050878	regulation of body fluid levels	2/56	354/23328	0.208708	0.333681	0.273689	Prl/Serpind1	2
GO:0030279	negative regulation of ossification	1/56	98/23328	0.210242	0.334343	0.274232	Sfrp1	1
GO:0030510	regulation of BMP signaling pathway	1/56	98/23328	0.210242	0.334343	0.274232	Sfrp1	1
GO:0032652	regulation of interleukin-1 production	1/56	98/23328	0.210242	0.334343	0.274232	Fzd5	1
GO:0045833	negative regulation of lipid metabolic process	1/56	98/23328	0.210242	0.334343	0.274232	Etfbkmt	1
GO:0033865	nucleoside bisphosphate metabolic process	1/56	99/23328	0.212145	0.334343	0.274232	Hmgcs2	1
GO:0033875	ribonucleoside bisphosphate metabolic process	1/56	99/23328	0.212145	0.334343	0.274232	Hmgcs2	1
GO:0034032	purine nucleoside bisphosphate metabolic process	1/56	99/23328	0.212145	0.334343	0.274232	Hmgcs2	1
GO:0043502	regulation of muscle adaptation	1/56	99/23328	0.212145	0.334343	0.274232	Mlip	1
GO:0062014	negative regulation of small molecule metabolic process	1/56	99/23328	0.212145	0.334343	0.274232	Etfbkmt	1
GO:0070167	regulation of biomineral tissue development	1/56	99/23328	0.212145	0.334343	0.274232	Bglap3	1
GO:0097061	dendritic spine organization	1/56	99/23328	0.212145	0.334343	0.274232	Arc	1
GO:0110149	regulation of biomineralization	1/56	99/23328	0.212145	0.334343	0.274232	Bglap3	1
GO:0046486	glycerolipid metabolic process	2/56	360/23328	0.213985	0.336537	0.276032	Plch2/Lipg	2
GO:0042102	positive regulation of T cell proliferation	1/56	100/23328	0.214045	0.336537	0.276032	Cd24a	1
GO:0009062	fatty acid catabolic process	1/56	101/23328	0.21594	0.338714	0.277817	Etfbkmt	1
GO:0033555	multicellular organismal response to stress	1/56	101/23328	0.21594	0.338714	0.277817	Thbs4	1
GO:1990778	protein localization to cell periphery	2/56	363/23328	0.216629	0.338875	0.277949	Plekhf1/Nptx2	2
GO:0006869	lipid transport	2/56	364/23328	0.217511	0.338875	0.277949	Gulp1/Lipg	2
GO:1904951	positive regulation of establishment of protein localization	2/56	364/23328	0.217511	0.338875	0.277949	Nnat/Exph5	2
GO:0007006	mitochondrial membrane organization	1/56	102/23328	0.21783	0.338875	0.277949	Plekhf1	1
GO:0035418	protein localization to synapse	1/56	102/23328	0.21783	0.338875	0.277949	Nptx2	1
GO:0050848	regulation of calcium-mediated signaling	1/56	102/23328	0.21783	0.338875	0.277949	Cd24a	1
GO:0070227	lymphocyte apoptotic process	1/56	102/23328	0.21783	0.338875	0.277949	Cd24a	1
GO:0003300	cardiac muscle hypertrophy	1/56	103/23328	0.219716	0.341009	0.2797	Mlip	1
GO:0072676	lymphocyte migration	1/56	103/23328	0.219716	0.341009	0.2797	Ccl8	1
GO:0001657	ureteric bud development	1/56	104/23328	0.221597	0.341533	0.280129	Sfrp1	1
GO:0046849	bone remodeling	1/56	104/23328	0.221597	0.341533	0.280129	Sfrp1	1
GO:0050886	endocrine process	1/56	104/23328	0.221597	0.341533	0.280129	Cga	1
GO:0072163	mesonephric epithelium development	1/56	104/23328	0.221597	0.341533	0.280129	Sfrp1	1
GO:0072164	mesonephric tubule development	1/56	104/23328	0.221597	0.341533	0.280129	Sfrp1	1
GO:1901222	regulation of NIK/NF-kappaB signaling	1/56	104/23328	0.221597	0.341533	0.280129	Edar	1
GO:0002444	myeloid leukocyte mediated immunity	1/56	105/23328	0.223474	0.342537	0.280953	Cxcl5	1
GO:0045921	positive regulation of exocytosis	1/56	105/23328	0.223474	0.342537	0.280953	Exph5	1
GO:0046634	regulation of alpha-beta T cell activation	1/56	105/23328	0.223474	0.342537	0.280953	Cd24a	1
GO:0010976	positive regulation of neuron projection development	2/56	372/23328	0.22458	0.342537	0.280953	Cxcl5/Cd24a	2
GO:0050727	regulation of inflammatory response	2/56	372/23328	0.22458	0.342537	0.280953	Cd24a/Il22	2
GO:0006022	aminoglycan metabolic process	1/56	106/23328	0.225347	0.342537	0.280953	Chia1	1
GO:0014812	muscle cell migration	1/56	106/23328	0.225347	0.342537	0.280953	Thbs4	1
GO:0021510	spinal cord development	1/56	106/23328	0.225347	0.342537	0.280953	Gsx2	1
GO:0031532	actin cytoskeleton reorganization	1/56	106/23328	0.225347	0.342537	0.280953	Efs	1
GO:0034446	substrate adhesion-dependent cell spreading	1/56	106/23328	0.225347	0.342537	0.280953	Sfrp1	1
GO:0043473	pigmentation	1/56	106/23328	0.225347	0.342537	0.280953	Edar	1
GO:0106027	neuron projection organization	1/56	106/23328	0.225347	0.342537	0.280953	Arc	1
GO:0044403	symbiotic process	2/56	374/23328	0.22635	0.34263	0.281029	Cxcl5/Chia1	2
GO:0001823	mesonephros development	1/56	107/23328	0.227215	0.34263	0.281029	Sfrp1	1
GO:0002367	cytokine production involved in immune response	1/56	107/23328	0.227215	0.34263	0.281029	Fzd5	1
GO:0014897	striated muscle hypertrophy	1/56	107/23328	0.227215	0.34263	0.281029	Mlip	1
GO:0019395	fatty acid oxidation	1/56	107/23328	0.227215	0.34263	0.281029	Etfbkmt	1
GO:0048145	regulation of fibroblast proliferation	1/56	107/23328	0.227215	0.34263	0.281029	Sfrp1	1
GO:0050709	negative regulation of protein secretion	1/56	107/23328	0.227215	0.34263	0.281029	Sfrp1	1
GO:1901214	regulation of neuron death	2/56	377/23328	0.229007	0.343877	0.282052	Gh/Pou4f1	2
GO:0006641	triglyceride metabolic process	1/56	108/23328	0.229079	0.343877	0.282052	Lipg	1
GO:0008306	associative learning	1/56	108/23328	0.229079	0.343877	0.282052	Nptx2	1
GO:0045639	positive regulation of myeloid cell differentiation	1/56	108/23328	0.229079	0.343877	0.282052	Pou4f1	1
GO:0001959	regulation of cytokine-mediated signaling pathway	1/56	109/23328	0.230938	0.344331	0.282424	Cd24a	1
GO:0002702	positive regulation of production of molecular mediator of immune response	1/56	109/23328	0.230938	0.344331	0.282424	Fzd5	1
GO:0009141	nucleoside triphosphate metabolic process	1/56	109/23328	0.230938	0.344331	0.282424	Slc25a13	1
GO:0014896	muscle hypertrophy	1/56	109/23328	0.230938	0.344331	0.282424	Mlip	1
GO:0048144	fibroblast proliferation	1/56	109/23328	0.230938	0.344331	0.282424	Sfrp1	1
GO:0051668	localization within membrane	1/56	109/23328	0.230938	0.344331	0.282424	Cd24a	1
GO:0032612	interleukin-1 production	1/56	110/23328	0.232793	0.345157	0.283102	Fzd5	1
GO:0038061	NIK/NF-kappaB signaling	1/56	110/23328	0.232793	0.345157	0.283102	Edar	1
GO:0045089	positive regulation of innate immune response	1/56	110/23328	0.232793	0.345157	0.283102	Lag3	1
GO:0048709	oligodendrocyte differentiation	1/56	110/23328	0.232793	0.345157	0.283102	Gsx2	1
GO:2000106	regulation of leukocyte apoptotic process	1/56	110/23328	0.232793	0.345157	0.283102	Cd24a	1
GO:0001843	neural tube closure	1/56	111/23328	0.234643	0.346739	0.284399	Sfrp1	1
GO:0008637	apoptotic mitochondrial changes	1/56	111/23328	0.234643	0.346739	0.284399	Cd24a	1
GO:1904659	glucose transmembrane transport	1/56	111/23328	0.234643	0.346739	0.284399	Gh	1
GO:0032102	negative regulation of response to external stimulus	2/56	384/23328	0.235217	0.3472	0.284778	Cd24a/Il22	2
GO:0007589	body fluid secretion	1/56	112/23328	0.236489	0.347917	0.285366	Prl	1
GO:0008645	hexose transmembrane transport	1/56	112/23328	0.236489	0.347917	0.285366	Gh	1
GO:0060606	tube closure	1/56	112/23328	0.236489	0.347917	0.285366	Sfrp1	1
GO:0001942	hair follicle development	1/56	113/23328	0.238331	0.349455	0.286627	Edar	1
GO:1903532	positive regulation of secretion by cell	2/56	388/23328	0.238771	0.349455	0.286627	Nnat/Exph5	2
GO:0001892	embryonic placenta development	1/56	114/23328	0.240168	0.349455	0.286627	Fzd5	1
GO:0005976	polysaccharide metabolic process	1/56	114/23328	0.240168	0.349455	0.286627	Chia1	1
GO:0015749	monosaccharide transmembrane transport	1/56	114/23328	0.240168	0.349455	0.286627	Gh	1
GO:0032649	regulation of interferon-gamma production	1/56	114/23328	0.240168	0.349455	0.286627	Fzd5	1
GO:0034440	lipid oxidation	1/56	114/23328	0.240168	0.349455	0.286627	Etfbkmt	1
GO:0042100	B cell proliferation	1/56	114/23328	0.240168	0.349455	0.286627	Cd24a	1
GO:0071346	cellular response to interferon-gamma	1/56	114/23328	0.240168	0.349455	0.286627	Ccl8	1
GO:1905330	regulation of morphogenesis of an epithelium	1/56	114/23328	0.240168	0.349455	0.286627	Sfrp1	1
GO:0008585	female gonad development	1/56	115/23328	0.242001	0.350585	0.287554	Sfrp1	1
GO:0018958	phenol-containing compound metabolic process	1/56	115/23328	0.242001	0.350585	0.287554	Cga	1
GO:0030216	keratinocyte differentiation	1/56	115/23328	0.242001	0.350585	0.287554	Exph5	1
GO:0034219	carbohydrate transmembrane transport	1/56	115/23328	0.242001	0.350585	0.287554	Gh	1
GO:0030900	forebrain development	2/56	393/23328	0.243217	0.351316	0.288154	Pou4f1/Gsx2	2
GO:0002792	negative regulation of peptide secretion	1/56	116/23328	0.24383	0.351316	0.288154	Sfrp1	1
GO:0022404	molting cycle process	1/56	116/23328	0.24383	0.351316	0.288154	Edar	1
GO:0022405	hair cycle process	1/56	116/23328	0.24383	0.351316	0.288154	Edar	1
GO:0098773	skin epidermis development	1/56	116/23328	0.24383	0.351316	0.288154	Edar	1
GO:0006986	response to unfolded protein	1/56	117/23328	0.245654	0.352367	0.289015	Thbs4	1
GO:0032414	positive regulation of ion transmembrane transporter activity	1/56	117/23328	0.245654	0.352367	0.289015	Arc	1
GO:0048814	regulation of dendrite morphogenesis	1/56	117/23328	0.245654	0.352367	0.289015	Arc	1
GO:0071901	negative regulation of protein serine/threonine kinase activity	1/56	117/23328	0.245654	0.352367	0.289015	Sfrp1	1
GO:0072521	purine-containing compound metabolic process	2/56	396/23328	0.245887	0.352367	0.289015	Slc25a13/Hmgcs2	2
GO:0014020	primary neural tube formation	1/56	118/23328	0.247474	0.353496	0.289942	Sfrp1	1
GO:0046545	development of primary female sexual characteristics	1/56	118/23328	0.247474	0.353496	0.289942	Sfrp1	1
GO:2000177	regulation of neural precursor cell proliferation	1/56	118/23328	0.247474	0.353496	0.289942	Cd24a	1
GO:0001952	regulation of cell-matrix adhesion	1/56	119/23328	0.24929	0.354789	0.291002	Acer2	1
GO:0042476	odontogenesis	1/56	119/23328	0.24929	0.354789	0.291002	Edar	1
GO:0060759	regulation of response to cytokine stimulus	1/56	119/23328	0.24929	0.354789	0.291002	Cd24a	1
GO:1901652	response to peptide	2/56	400/23328	0.249449	0.354789	0.291002	Gh/Bglap3	2
GO:0009314	response to radiation	2/56	401/23328	0.250339	0.355675	0.291729	Gh/Sfrp1	2
GO:0030282	bone mineralization	1/56	120/23328	0.251101	0.355995	0.291991	Bglap3	1
GO:0032680	regulation of tumor necrosis factor production	1/56	120/23328	0.251101	0.355995	0.291991	Cd24a	1
GO:0002688	regulation of leukocyte chemotaxis	1/56	121/23328	0.252908	0.356651	0.29253	Thbs4	1
GO:0046467	membrane lipid biosynthetic process	1/56	121/23328	0.252908	0.356651	0.29253	Acer2	1
GO:0046620	regulation of organ growth	1/56	121/23328	0.252908	0.356651	0.29253	Cga	1
GO:0072329	monocarboxylic acid catabolic process	1/56	121/23328	0.252908	0.356651	0.29253	Etfbkmt	1
GO:1901136	carbohydrate derivative catabolic process	1/56	121/23328	0.252908	0.356651	0.29253	Chia1	1
GO:0090101	negative regulation of transmembrane receptor protein serine/threonine kinase signaling pathway	1/56	122/23328	0.254711	0.358432	0.29399	Sfrp1	1
GO:1903555	regulation of tumor necrosis factor superfamily cytokine production	1/56	122/23328	0.254711	0.358432	0.29399	Cd24a	1
GO:0048565	digestive tract development	1/56	123/23328	0.256509	0.360295	0.295519	Sfrp1	1
GO:0006631	fatty acid metabolic process	2/56	408/23328	0.256578	0.360295	0.295519	Etfbkmt/Lipg	2
GO:0032411	positive regulation of transporter activity	1/56	124/23328	0.258304	0.360809	0.29594	Arc	1
GO:0043500	muscle adaptation	1/56	124/23328	0.258304	0.360809	0.29594	Mlip	1
GO:0051153	regulation of striated muscle cell differentiation	1/56	124/23328	0.258304	0.360809	0.29594	Ccl8	1
GO:0090277	positive regulation of peptide hormone secretion	1/56	124/23328	0.258304	0.360809	0.29594	Nnat	1
GO:1905039	carboxylic acid transmembrane transport	1/56	124/23328	0.258304	0.360809	0.29594	Slc25a13	1
GO:0010212	response to ionizing radiation	1/56	125/23328	0.260094	0.361408	0.296431	Sfrp1	1
GO:0043123	positive regulation of I-kappaB kinase/NF-kappaB signaling	1/56	125/23328	0.260094	0.361408	0.296431	Edar	1
GO:0043280	positive regulation of cysteine-type endopeptidase activity involved in apoptotic process	1/56	125/23328	0.260094	0.361408	0.296431	Acer2	1
GO:1902414	protein localization to cell junction	1/56	125/23328	0.260094	0.361408	0.296431	Nptx2	1
GO:1903825	organic acid transmembrane transport	1/56	125/23328	0.260094	0.361408	0.296431	Slc25a13	1
GO:2001233	regulation of apoptotic signaling pathway	2/56	413/23328	0.261037	0.362339	0.297195	Sfrp1/Plekhf1	2
GO:0032640	tumor necrosis factor production	1/56	126/23328	0.261879	0.36244	0.297278	Cd24a	1
GO:0046822	regulation of nucleocytoplasmic transport	1/56	126/23328	0.261879	0.36244	0.297278	Ifi27	1
GO:0030099	myeloid cell differentiation	2/56	414/23328	0.261929	0.36244	0.297278	Sfrp1/Pou4f1	2
GO:0014902	myotube differentiation	1/56	127/23328	0.263661	0.36264	0.297441	Ccl8	1
GO:0042157	lipoprotein metabolic process	1/56	127/23328	0.263661	0.36264	0.297441	Lipg	1
GO:0051101	regulation of DNA binding	1/56	127/23328	0.263661	0.36264	0.297441	Pou4f1	1
GO:0060996	dendritic spine development	1/56	127/23328	0.263661	0.36264	0.297441	Arc	1
GO:0090090	negative regulation of canonical Wnt signaling pathway	1/56	127/23328	0.263661	0.36264	0.297441	Sfrp1	1
GO:0070997	neuron death	2/56	416/23328	0.263713	0.36264	0.297441	Gh/Pou4f1	2
GO:0042113	B cell activation	2/56	417/23328	0.264605	0.36349	0.298139	Sfrp1/Cd24a	2
GO:0032609	interferon-gamma production	1/56	128/23328	0.265438	0.363505	0.298151	Fzd5	1
GO:0051592	response to calcium ion	1/56	128/23328	0.265438	0.363505	0.298151	Slc25a13	1
GO:0071706	tumor necrosis factor superfamily cytokine production	1/56	128/23328	0.265438	0.363505	0.298151	Cd24a	1
GO:0061844	antimicrobial humoral immune response mediated by antimicrobial peptide	1/56	129/23328	0.267211	0.365276	0.299604	Cxcl5	1
GO:0007517	muscle organ development	2/56	420/23328	0.267282	0.365276	0.299604	Pou4f1/Tcf15	2
GO:0052547	regulation of peptidase activity	2/56	421/23328	0.268174	0.366118	0.300295	Acer2/Serpind1	2
GO:0008203	cholesterol metabolic process	1/56	130/23328	0.26898	0.366465	0.300579	Hmgcs2	1
GO:0032368	regulation of lipid transport	1/56	130/23328	0.26898	0.366465	0.300579	Lipg	1
GO:0018022	peptidyl-lysine methylation	1/56	131/23328	0.270745	0.368491	0.30224	Etfbkmt	1
GO:0099175	regulation of postsynapse organization	1/56	132/23328	0.272505	0.369863	0.303366	Arc	1
GO:0048880	sensory system development	2/56	426/23328	0.272636	0.369863	0.303366	Fzd5/Pou4f1	2
GO:0072594	establishment of protein localization to organelle	2/56	426/23328	0.272636	0.369863	0.303366	Arc/Lamp5	2
GO:0009117	nucleotide metabolic process	2/56	427/23328	0.273528	0.369863	0.303366	Slc25a13/Hmgcs2	2
GO:0022407	regulation of cell-cell adhesion	2/56	427/23328	0.273528	0.369863	0.303366	Lag3/Cd24a	2
GO:0090407	organophosphate biosynthetic process	2/56	427/23328	0.273528	0.369863	0.303366	Slc25a13/Hmgcs2	2
GO:0001841	neural tube formation	1/56	133/23328	0.274262	0.369863	0.303366	Sfrp1	1
GO:0042303	molting cycle	1/56	133/23328	0.274262	0.369863	0.303366	Edar	1
GO:0042633	hair cycle	1/56	133/23328	0.274262	0.369863	0.303366	Edar	1
GO:0009791	post-embryonic development	1/56	134/23328	0.276014	0.371095	0.304376	Fzd5	1
GO:0045995	regulation of embryonic development	1/56	134/23328	0.276014	0.371095	0.304376	Sfrp1	1
GO:1902806	regulation of cell cycle G1/S phase transition	1/56	134/23328	0.276014	0.371095	0.304376	Plpp2	1
GO:0043467	regulation of generation of precursor metabolites and energy	1/56	135/23328	0.277762	0.373067	0.305994	Etfbkmt	1
GO:0055123	digestive system development	1/56	136/23328	0.279506	0.375029	0.307603	Sfrp1	1
GO:0007050	cell cycle arrest	1/56	137/23328	0.281245	0.376222	0.308582	Pou4f1	1
GO:0034341	response to interferon-gamma	1/56	137/23328	0.281245	0.376222	0.308582	Ccl8	1
GO:0035821	modulation of process of other organism	1/56	137/23328	0.281245	0.376222	0.308582	Chia1	1
GO:0006753	nucleoside phosphate metabolic process	2/56	436/23328	0.281557	0.37626	0.308613	Slc25a13/Hmgcs2	2
GO:0007015	actin filament organization	2/56	437/23328	0.282449	0.376646	0.308929	Efs/Pof1b	2
GO:0006639	acylglycerol metabolic process	1/56	138/23328	0.282981	0.376646	0.308929	Lipg	1
GO:0050671	positive regulation of lymphocyte proliferation	1/56	138/23328	0.282981	0.376646	0.308929	Cd24a	1
GO:0071887	leukocyte apoptotic process	1/56	138/23328	0.282981	0.376646	0.308929	Cd24a	1
GO:0008584	male gonad development	1/56	139/23328	0.284712	0.377813	0.309887	Sfrp1	1
GO:0010565	regulation of cellular ketone metabolic process	1/56	139/23328	0.284712	0.377813	0.309887	Etfbkmt	1
GO:0016125	sterol metabolic process	1/56	139/23328	0.284712	0.377813	0.309887	Hmgcs2	1
GO:0045860	positive regulation of protein kinase activity	2/56	440/23328	0.285124	0.377982	0.310025	Cd24a/Fzd5	2
GO:0006638	neutral lipid metabolic process	1/56	140/23328	0.28644	0.378591	0.310525	Lipg	1
GO:0032946	positive regulation of mononuclear cell proliferation	1/56	140/23328	0.28644	0.378591	0.310525	Cd24a	1
GO:0046546	development of primary male sexual characteristics	1/56	140/23328	0.28644	0.378591	0.310525	Sfrp1	1
GO:0009152	purine ribonucleotide biosynthetic process	1/56	141/23328	0.288163	0.379734	0.311463	Slc25a13	1
GO:0035966	response to topologically incorrect protein	1/56	141/23328	0.288163	0.379734	0.311463	Thbs4	1
GO:1902652	secondary alcohol metabolic process	1/56	141/23328	0.288163	0.379734	0.311463	Hmgcs2	1
GO:0002460	adaptive immune response based on somatic recombination of immune receptors built from immunoglobulin superfamily domains	2/56	445/23328	0.289581	0.380488	0.312081	Cd24a/Fzd5	2
GO:0016052	carbohydrate catabolic process	1/56	142/23328	0.289882	0.380488	0.312081	Chia1	1
GO:0046488	phosphatidylinositol metabolic process	1/56	142/23328	0.289882	0.380488	0.312081	Plch2	1
GO:2001056	positive regulation of cysteine-type endopeptidase activity	1/56	142/23328	0.289882	0.380488	0.312081	Acer2	1
GO:0030010	establishment of cell polarity	1/56	143/23328	0.291597	0.382361	0.313617	Tcf15	1
GO:0001837	epithelial to mesenchymal transition	1/56	144/23328	0.293308	0.383846	0.314835	Sfrp1	1
GO:0010508	positive regulation of autophagy	1/56	144/23328	0.293308	0.383846	0.314835	Plekhf1	1
GO:0006633	fatty acid biosynthetic process	1/56	145/23328	0.295015	0.38532	0.316044	Lipg	1
GO:0072073	kidney epithelium development	1/56	145/23328	0.295015	0.38532	0.316044	Sfrp1	1
GO:0045598	regulation of fat cell differentiation	1/56	146/23328	0.296718	0.387164	0.317556	Sfrp1	1
GO:0003206	cardiac chamber morphogenesis	1/56	147/23328	0.298417	0.387855	0.318123	Pou4f1	1
GO:0003231	cardiac ventricle development	1/56	147/23328	0.298417	0.387855	0.318123	Pou4f1	1
GO:0035270	endocrine system development	1/56	147/23328	0.298417	0.387855	0.318123	Cga	1
GO:0045667	regulation of osteoblast differentiation	1/56	147/23328	0.298417	0.387855	0.318123	Sfrp1	1
GO:0007613	memory	1/56	149/23328	0.301803	0.390724	0.320477	Arc	1
GO:0034101	erythrocyte homeostasis	1/56	149/23328	0.301803	0.390724	0.320477	Cd24a	1
GO:0046660	female sex differentiation	1/56	149/23328	0.301803	0.390724	0.320477	Sfrp1	1
GO:0050921	positive regulation of chemotaxis	1/56	149/23328	0.301803	0.390724	0.320477	Thbs4	1
GO:0009260	ribonucleotide biosynthetic process	1/56	150/23328	0.30349	0.392143	0.32164	Slc25a13	1
GO:0031099	regeneration	1/56	150/23328	0.30349	0.392143	0.32164	Cxcl5	1
GO:0008643	carbohydrate transport	1/56	151/23328	0.305173	0.393551	0.322795	Gh	1
GO:0048593	camera-type eye morphogenesis	1/56	151/23328	0.305173	0.393551	0.322795	Fzd5	1
GO:0015711	organic anion transport	2/56	463/23328	0.305603	0.393723	0.322936	Slc25a13/Slc4a11	2
GO:0042742	defense response to bacterium	2/56	464/23328	0.306491	0.393803	0.323002	Cxcl5/Iigp1	2
GO:0050729	positive regulation of inflammatory response	1/56	152/23328	0.306851	0.393803	0.323002	Cd24a	1
GO:0070665	positive regulation of leukocyte proliferation	1/56	152/23328	0.306851	0.393803	0.323002	Cd24a	1
GO:0090288	negative regulation of cellular response to growth factor stimulus	1/56	152/23328	0.306851	0.393803	0.323002	Sfrp1	1
GO:0071478	cellular response to radiation	1/56	153/23328	0.308526	0.39557	0.324451	Sfrp1	1
GO:0022412	cellular process involved in reproduction in multicellular organism	2/56	468/23328	0.310044	0.396562	0.325265	Sfrp1/Rspo1	2
GO:0014013	regulation of gliogenesis	1/56	154/23328	0.310197	0.396562	0.325265	Gsx2	1
GO:1901568	fatty acid derivative metabolic process	1/56	154/23328	0.310197	0.396562	0.325265	Hmgcs2	1
GO:0001838	embryonic epithelial tube formation	1/56	155/23328	0.311864	0.39831	0.326698	Sfrp1	1
GO:0002687	positive regulation of leukocyte migration	1/56	156/23328	0.313527	0.398599	0.326936	Thbs4	1
GO:0007224	smoothened signaling pathway	1/56	156/23328	0.313527	0.398599	0.326936	Sfrp1	1
GO:0009267	cellular response to starvation	1/56	156/23328	0.313527	0.398599	0.326936	Krt20	1
GO:0032675	regulation of interleukin-6 production	1/56	156/23328	0.313527	0.398599	0.326936	Cd24a	1
GO:0045666	positive regulation of neuron differentiation	2/56	472/23328	0.313593	0.398599	0.326936	Cxcl5/Cd24a	2
GO:0045333	cellular respiration	1/56	157/23328	0.315186	0.399858	0.327969	Slc25a13	1
GO:0046390	ribose phosphate biosynthetic process	1/56	157/23328	0.315186	0.399858	0.327969	Slc25a13	1
GO:0002700	regulation of production of molecular mediator of immune response	1/56	159/23328	0.318492	0.403282	0.330776	Fzd5	1
GO:0045580	regulation of T cell differentiation	1/56	159/23328	0.318492	0.403282	0.330776	Lag3	1
GO:0031346	positive regulation of cell projection organization	2/56	478/23328	0.31891	0.403426	0.330895	Cxcl5/Cd24a	2
GO:0050808	synapse organization	2/56	479/23328	0.319796	0.403443	0.330908	Arc/Fzd5	2
GO:0006164	purine nucleotide biosynthetic process	1/56	160/23328	0.32014	0.403443	0.330908	Slc25a13	1
GO:0010950	positive regulation of endopeptidase activity	1/56	160/23328	0.32014	0.403443	0.330908	Acer2	1
GO:0051302	regulation of cell division	1/56	160/23328	0.32014	0.403443	0.330908	Thbs4	1
GO:0007005	mitochondrion organization	2/56	481/23328	0.321566	0.404745	0.331976	Cd24a/Plekhf1	2
GO:0030178	negative regulation of Wnt signaling pathway	1/56	161/23328	0.321783	0.404745	0.331976	Sfrp1	1
GO:0006865	amino acid transport	1/56	162/23328	0.323422	0.40527	0.332408	Slc25a13	1
GO:0031214	biomineral tissue development	1/56	162/23328	0.323422	0.40527	0.332408	Bglap3	1
GO:0072175	epithelial tube formation	1/56	162/23328	0.323422	0.40527	0.332408	Sfrp1	1
GO:0110148	biomineralization	1/56	162/23328	0.323422	0.40527	0.332408	Bglap3	1
GO:0002244	hematopoietic progenitor cell differentiation	1/56	163/23328	0.325058	0.406935	0.333773	Sfrp1	1
GO:0030879	mammary gland development	1/56	164/23328	0.326689	0.407441	0.334188	Prl	1
GO:0046887	positive regulation of hormone secretion	1/56	164/23328	0.326689	0.407441	0.334188	Nnat	1
GO:0048015	phosphatidylinositol-mediated signaling	1/56	164/23328	0.326689	0.407441	0.334188	Plch2	1
GO:0051224	negative regulation of protein transport	1/56	164/23328	0.326689	0.407441	0.334188	Sfrp1	1
GO:0006575	cellular modified amino acid metabolic process	1/56	165/23328	0.328317	0.407555	0.334282	Cga	1
GO:0019730	antimicrobial humoral response	1/56	165/23328	0.328317	0.407555	0.334282	Cxcl5	1
GO:0051147	regulation of muscle cell differentiation	1/56	165/23328	0.328317	0.407555	0.334282	Ccl8	1
GO:0072522	purine-containing compound biosynthetic process	1/56	165/23328	0.328317	0.407555	0.334282	Slc25a13	1
GO:2001236	regulation of extrinsic apoptotic signaling pathway	1/56	165/23328	0.328317	0.407555	0.334282	Sfrp1	1
GO:0015672	monovalent inorganic cation transport	2/56	489/23328	0.328636	0.40757	0.334293	Slc4a11/Slc34a3	2
GO:0007565	female pregnancy	1/56	166/23328	0.329941	0.408044	0.334683	Prl	1
GO:0007596	blood coagulation	1/56	166/23328	0.329941	0.408044	0.334683	Serpind1	1
GO:0046631	alpha-beta T cell activation	1/56	166/23328	0.329941	0.408044	0.334683	Cd24a	1
GO:0009611	response to wounding	2/56	492/23328	0.331282	0.408146	0.334766	Cd24a/Serpind1	2
GO:0030509	BMP signaling pathway	1/56	167/23328	0.331561	0.408146	0.334766	Sfrp1	1
GO:0032635	interleukin-6 production	1/56	167/23328	0.331561	0.408146	0.334766	Cd24a	1
GO:0048017	inositol lipid-mediated signaling	1/56	167/23328	0.331561	0.408146	0.334766	Plch2	1
GO:2001242	regulation of intrinsic apoptotic signaling pathway	1/56	167/23328	0.331561	0.408146	0.334766	Plekhf1	1
GO:0007599	hemostasis	1/56	168/23328	0.333177	0.409756	0.336086	Serpind1	1
GO:0050817	coagulation	1/56	169/23328	0.33479	0.410977	0.337088	Serpind1	1
GO:1904950	negative regulation of establishment of protein localization	1/56	169/23328	0.33479	0.410977	0.337088	Sfrp1	1
GO:1904064	positive regulation of cation transmembrane transport	1/56	170/23328	0.336398	0.41257	0.338394	Arc	1
GO:0010952	positive regulation of peptidase activity	1/56	171/23328	0.338003	0.413391	0.339069	Acer2	1
GO:0019827	stem cell population maintenance	1/56	171/23328	0.338003	0.413391	0.339069	Sfrp1	1
GO:0046661	male sex differentiation	1/56	171/23328	0.338003	0.413391	0.339069	Sfrp1	1
GO:0008654	phospholipid biosynthetic process	1/56	172/23328	0.339604	0.414967	0.340361	Hmgcs2	1
GO:0043409	negative regulation of MAPK cascade	1/56	173/23328	0.341201	0.416152	0.341333	Sfrp1	1
GO:0051260	protein homooligomerization	1/56	173/23328	0.341201	0.416152	0.341333	Arc	1
GO:0001890	placenta development	1/56	174/23328	0.342794	0.417711	0.342612	Fzd5	1
GO:0007612	learning	1/56	175/23328	0.344384	0.418495	0.343255	Nptx2	1
GO:0042129	regulation of T cell proliferation	1/56	175/23328	0.344384	0.418495	0.343255	Cd24a	1
GO:0098727	maintenance of cell number	1/56	175/23328	0.344384	0.418495	0.343255	Sfrp1	1
GO:0007369	gastrulation	1/56	176/23328	0.345969	0.419654	0.344205	Sfrp1	1
GO:2001257	regulation of cation channel activity	1/56	176/23328	0.345969	0.419654	0.344205	Arc	1
GO:0042594	response to starvation	1/56	178/23328	0.34913	0.422329	0.346399	Krt20	1
GO:0071772	response to BMP	1/56	178/23328	0.34913	0.422329	0.346399	Sfrp1	1
GO:0071773	cellular response to BMP stimulus	1/56	178/23328	0.34913	0.422329	0.346399	Sfrp1	1
GO:0007219	Notch signaling pathway	1/56	180/23328	0.352275	0.425358	0.348884	Gsx2	1
GO:1902107	positive regulation of leukocyte differentiation	1/56	180/23328	0.352275	0.425358	0.348884	Pou4f1	1
GO:0045088	regulation of innate immune response	1/56	181/23328	0.353842	0.426862	0.350117	Lag3	1
GO:0010951	negative regulation of endopeptidase activity	1/56	182/23328	0.355405	0.427194	0.35039	Serpind1	1
GO:0043524	negative regulation of neuron apoptotic process	1/56	182/23328	0.355405	0.427194	0.35039	Pou4f1	1
GO:0048592	eye morphogenesis	1/56	182/23328	0.355405	0.427194	0.35039	Fzd5	1
GO:0048813	dendrite morphogenesis	1/56	182/23328	0.355405	0.427194	0.35039	Arc	1
GO:0006479	protein methylation	1/56	183/23328	0.356965	0.427906	0.350974	Etfbkmt	1
GO:0008213	protein alkylation	1/56	183/23328	0.356965	0.427906	0.350974	Etfbkmt	1
GO:0016331	morphogenesis of embryonic epithelium	1/56	183/23328	0.356965	0.427906	0.350974	Sfrp1	1
GO:0140013	meiotic nuclear division	1/56	184/23328	0.35852	0.429383	0.352185	Rspo1	1
GO:0009749	response to glucose	1/56	185/23328	0.360072	0.430078	0.352755	Nnat	1
GO:0031644	regulation of nervous system process	1/56	185/23328	0.360072	0.430078	0.352755	Nptx2	1
GO:0043122	regulation of I-kappaB kinase/NF-kappaB signaling	1/56	185/23328	0.360072	0.430078	0.352755	Edar	1
GO:1903034	regulation of response to wounding	1/56	186/23328	0.361621	0.431539	0.353953	Cd24a	1
GO:0002262	myeloid cell homeostasis	1/56	187/23328	0.363166	0.432604	0.354827	Cd24a	1
GO:0034767	positive regulation of ion transmembrane transport	1/56	187/23328	0.363166	0.432604	0.354827	Arc	1
GO:0009746	response to hexose	1/56	188/23328	0.364707	0.433273	0.355376	Nnat	1
GO:0031669	cellular response to nutrient levels	1/56	188/23328	0.364707	0.433273	0.355376	Krt20	1
GO:0045766	positive regulation of angiogenesis	1/56	188/23328	0.364707	0.433273	0.355376	Adam12	1
GO:0034284	response to monosaccharide	1/56	189/23328	0.366244	0.43471	0.356555	Nnat	1
GO:0007416	synapse assembly	1/56	191/23328	0.369308	0.437955	0.359216	Fzd5	1
GO:0006486	protein glycosylation	1/56	193/23328	0.372358	0.439999	0.360892	Acer2	1
GO:0009913	epidermal cell differentiation	1/56	193/23328	0.372358	0.439999	0.360892	Exph5	1
GO:0043413	macromolecule glycosylation	1/56	193/23328	0.372358	0.439999	0.360892	Acer2	1
GO:1903531	negative regulation of secretion by cell	1/56	193/23328	0.372358	0.439999	0.360892	Sfrp1	1
GO:0003205	cardiac chamber development	1/56	194/23328	0.373877	0.441009	0.36172	Pou4f1	1
GO:0021915	neural tube development	1/56	194/23328	0.373877	0.441009	0.36172	Sfrp1	1
GO:0072330	monocarboxylic acid biosynthetic process	1/56	196/23328	0.376905	0.444185	0.364326	Lipg	1
GO:0006911	phagocytosis, engulfment	1/56	197/23328	0.378413	0.444778	0.364812	Gulp1	1
GO:0044706	multi-multicellular organism process	1/56	197/23328	0.378413	0.444778	0.364812	Prl	1
GO:0050773	regulation of dendrite development	1/56	197/23328	0.378413	0.444778	0.364812	Arc	1
GO:0030307	positive regulation of cell growth	1/56	198/23328	0.379918	0.446151	0.365939	Sfrp1	1
GO:0030308	negative regulation of cell growth	1/56	199/23328	0.381419	0.447518	0.36706	Sfrp1	1
GO:0050870	positive regulation of T cell activation	1/56	200/23328	0.382917	0.448087	0.367526	Cd24a	1
GO:0051099	positive regulation of binding	1/56	200/23328	0.382917	0.448087	0.367526	Pou4f1	1
GO:0099173	postsynapse organization	1/56	200/23328	0.382917	0.448087	0.367526	Arc	1
GO:0044843	cell cycle G1/S phase transition	1/56	201/23328	0.384411	0.449439	0.368635	Plpp2	1
GO:1903046	meiotic cell cycle process	1/56	202/23328	0.385902	0.450785	0.369739	Rspo1	1
GO:0009743	response to carbohydrate	1/56	203/23328	0.387389	0.452124	0.370837	Nnat	1
GO:0009165	nucleotide biosynthetic process	1/56	204/23328	0.388872	0.453456	0.37193	Slc25a13	1
GO:0048469	cell maturation	1/56	205/23328	0.390352	0.454782	0.373018	Fzd5	1
GO:0099024	plasma membrane invagination	1/56	206/23328	0.391829	0.456102	0.3741	Gulp1	1
GO:0006469	negative regulation of protein kinase activity	1/56	207/23328	0.393302	0.457015	0.374849	Sfrp1	1
GO:0035265	organ growth	1/56	207/23328	0.393302	0.457015	0.374849	Cga	1
GO:0070085	glycosylation	1/56	208/23328	0.394771	0.457921	0.375592	Acer2	1
GO:1904018	positive regulation of vasculature development	1/56	208/23328	0.394771	0.457921	0.375592	Adam12	1
GO:0043281	regulation of cysteine-type endopeptidase activity involved in apoptotic process	1/56	209/23328	0.396237	0.458819	0.376329	Acer2	1
GO:1901293	nucleoside phosphate biosynthetic process	1/56	209/23328	0.396237	0.458819	0.376329	Slc25a13	1
GO:2000027	regulation of animal organ morphogenesis	1/56	210/23328	0.397699	0.460111	0.377388	Sfrp1	1
GO:0042180	cellular ketone metabolic process	1/56	211/23328	0.399158	0.461396	0.378443	Etfbkmt	1
GO:0097305	response to alcohol	1/56	212/23328	0.400614	0.462676	0.379492	Lct	1
GO:0010324	membrane invagination	1/56	213/23328	0.402066	0.463546	0.380206	Gulp1	1
GO:0042098	T cell proliferation	1/56	213/23328	0.402066	0.463546	0.380206	Cd24a	1
GO:0007160	cell-matrix adhesion	1/56	214/23328	0.403515	0.464007	0.380584	Acer2	1
GO:0010810	regulation of cell-substrate adhesion	1/56	214/23328	0.403515	0.464007	0.380584	Acer2	1
GO:0019722	calcium-mediated signaling	1/56	214/23328	0.403515	0.464007	0.380584	Cd24a	1
GO:0007249	I-kappaB kinase/NF-kappaB signaling	1/56	215/23328	0.40496	0.464863	0.381286	Edar	1
GO:1901888	regulation of cell junction assembly	1/56	215/23328	0.40496	0.464863	0.381286	Fzd5	1
GO:0035264	multicellular organism growth	1/56	216/23328	0.406401	0.465712	0.381983	Gh	1
GO:0070374	positive regulation of ERK1 and ERK2 cascade	1/56	216/23328	0.406401	0.465712	0.381983	Ccl8	1
GO:0002685	regulation of leukocyte migration	1/56	217/23328	0.40784	0.466153	0.382344	Thbs4	1
GO:0031668	cellular response to extracellular stimulus	1/56	217/23328	0.40784	0.466153	0.382344	Krt20	1
GO:0048639	positive regulation of developmental growth	1/56	217/23328	0.40784	0.466153	0.382344	Gh	1
GO:0043903	regulation of symbiotic process	1/56	218/23328	0.409275	0.46739	0.383359	Cxcl5	1
GO:0098656	anion transmembrane transport	1/56	221/23328	0.413559	0.471467	0.386703	Slc25a13	1
GO:1903039	positive regulation of leukocyte cell-cell adhesion	1/56	221/23328	0.413559	0.471467	0.386703	Cd24a	1
GO:0030324	lung development	1/56	222/23328	0.41498	0.471467	0.386703	Gh	1
GO:0043547	positive regulation of GTPase activity	1/56	222/23328	0.41498	0.471467	0.386703	Ccl8	1
GO:0060348	bone development	1/56	222/23328	0.41498	0.471467	0.386703	Bglap3	1
GO:0007163	establishment or maintenance of cell polarity	1/56	223/23328	0.416398	0.471467	0.386703	Tcf15	1
GO:0016054	organic acid catabolic process	1/56	223/23328	0.416398	0.471467	0.386703	Etfbkmt	1
GO:0046395	carboxylic acid catabolic process	1/56	223/23328	0.416398	0.471467	0.386703	Etfbkmt	1
GO:0051048	negative regulation of secretion	1/56	223/23328	0.416398	0.471467	0.386703	Sfrp1	1
GO:0051259	protein complex oligomerization	1/56	223/23328	0.416398	0.471467	0.386703	Arc	1
GO:0050920	regulation of chemotaxis	1/56	224/23328	0.417812	0.472263	0.387356	Thbs4	1
GO:1903708	positive regulation of hemopoiesis	1/56	224/23328	0.417812	0.472263	0.387356	Pou4f1	1
GO:0030323	respiratory tube development	1/56	225/23328	0.419223	0.473052	0.388003	Gh	1
GO:0048762	mesenchymal cell differentiation	1/56	225/23328	0.419223	0.473052	0.388003	Sfrp1	1
GO:0033673	negative regulation of kinase activity	1/56	227/23328	0.422036	0.475821	0.390274	Sfrp1	1
GO:0002274	myeloid leukocyte activation	1/56	231/23328	0.42762	0.480891	0.394433	Cxcl5	1
GO:0050670	regulation of lymphocyte proliferation	1/56	231/23328	0.42762	0.480891	0.394433	Cd24a	1
GO:0099504	synaptic vesicle cycle	1/56	231/23328	0.42762	0.480891	0.394433	Cd24a	1
GO:0033157	regulation of intracellular protein transport	1/56	232/23328	0.429008	0.482043	0.395378	Ifi27	1
GO:0097191	extrinsic apoptotic signaling pathway	1/56	233/23328	0.430392	0.48319	0.396318	Sfrp1	1
GO:0032944	regulation of mononuclear cell proliferation	1/56	234/23328	0.431773	0.483921	0.396918	Cd24a	1
GO:2000116	regulation of cysteine-type endopeptidase activity	1/56	234/23328	0.431773	0.483921	0.396918	Acer2	1
GO:0031334	positive regulation of protein-containing complex assembly	1/56	235/23328	0.433151	0.485056	0.397849	Cd24a	1
GO:0048863	stem cell differentiation	1/56	237/23328	0.435897	0.487719	0.400033	Sfrp1	1
GO:0051607	defense response to virus	1/56	239/23328	0.43863	0.490364	0.402202	Ifit1	1
GO:0090257	regulation of muscle system process	1/56	244/23328	0.445405	0.497519	0.408071	Mlip	1
GO:0010466	negative regulation of peptidase activity	1/56	246/23328	0.448093	0.49968	0.409843	Serpind1	1
GO:0043583	ear development	1/56	246/23328	0.448093	0.49968	0.409843	Tcf15	1
GO:0090092	regulation of transmembrane receptor protein serine/threonine kinase signaling pathway	1/56	247/23328	0.449432	0.500752	0.410723	Sfrp1	1
GO:0015980	energy derivation by oxidation of organic compounds	1/56	248/23328	0.450768	0.501399	0.411253	Slc25a13	1
GO:0060291	long-term synaptic potentiation	1/56	248/23328	0.450768	0.501399	0.411253	Arc	1
GO:0010001	glial cell differentiation	1/56	249/23328	0.4521	0.50162	0.411434	Gsx2	1
GO:0015850	organic hydroxy compound transport	1/56	249/23328	0.4521	0.50162	0.411434	Lipg	1
GO:0034976	response to endoplasmic reticulum stress	1/56	249/23328	0.4521	0.50162	0.411434	Thbs4	1
GO:0031330	negative regulation of cellular catabolic process	1/56	250/23328	0.45343	0.502674	0.412299	Etfbkmt	1
GO:0007411	axon guidance	1/56	251/23328	0.454756	0.502884	0.412472	Myot	1
GO:0070663	regulation of leukocyte proliferation	1/56	251/23328	0.454756	0.502884	0.412472	Cd24a	1
GO:0098657	import into cell	1/56	251/23328	0.454756	0.502884	0.412472	Arc	1
GO:0021537	telencephalon development	1/56	252/23328	0.456079	0.50309	0.41264	Gsx2	1
GO:0045444	fat cell differentiation	1/56	252/23328	0.456079	0.50309	0.41264	Sfrp1	1
GO:0097485	neuron projection guidance	1/56	252/23328	0.456079	0.50309	0.41264	Myot	1
GO:0046034	ATP metabolic process	1/56	253/23328	0.457399	0.504127	0.413491	Slc25a13	1
GO:0017157	regulation of exocytosis	1/56	254/23328	0.458716	0.504321	0.41365	Exph5	1
GO:0060541	respiratory system development	1/56	254/23328	0.458716	0.504321	0.41365	Gh	1
GO:0090068	positive regulation of cell cycle process	1/56	254/23328	0.458716	0.504321	0.41365	Pou4f1	1
GO:0006650	glycerophospholipid metabolic process	1/56	257/23328	0.462648	0.508223	0.41685	Plch2	1
GO:0048738	cardiac muscle tissue development	1/56	258/23328	0.463952	0.509234	0.41768	Pou4f1	1
GO:0032412	regulation of ion transmembrane transporter activity	1/56	259/23328	0.465253	0.509819	0.41816	Arc	1
GO:0045665	negative regulation of neuron differentiation	1/56	259/23328	0.465253	0.509819	0.41816	Cd24a	1
GO:0051348	negative regulation of transferase activity	1/56	260/23328	0.466551	0.51082	0.41898	Sfrp1	1
GO:0022409	positive regulation of cell-cell adhesion	1/56	265/23328	0.472995	0.517448	0.424417	Cd24a	1
GO:0022898	regulation of transmembrane transporter activity	1/56	270/23328	0.479363	0.523551	0.429423	Arc	1
GO:0043523	regulation of neuron apoptotic process	1/56	270/23328	0.479363	0.523551	0.429423	Pou4f1	1
GO:0009101	glycoprotein biosynthetic process	1/56	273/23328	0.483147	0.526817	0.432102	Acer2	1
GO:0071695	anatomical structure maturation	1/56	273/23328	0.483147	0.526817	0.432102	Fzd5	1
GO:0016050	vesicle organization	1/56	275/23328	0.485655	0.528683	0.433632	Plekhf1	1
GO:0060560	developmental growth involved in morphogenesis	1/56	275/23328	0.485655	0.528683	0.433632	Sfrp1	1
GO:0003007	heart morphogenesis	1/56	277/23328	0.488151	0.530095	0.434791	Pou4f1	1
GO:0008037	cell recognition	1/56	277/23328	0.488151	0.530095	0.434791	Myot	1
GO:0050807	regulation of synapse organization	1/56	277/23328	0.488151	0.530095	0.434791	Arc	1
GO:0030336	negative regulation of cell migration	1/56	278/23328	0.489395	0.531011	0.435542	Sfrp1	1
GO:0006790	sulfur compound metabolic process	1/56	279/23328	0.490635	0.531922	0.436289	Hmgcs2	1
GO:0032409	regulation of transporter activity	1/56	280/23328	0.491873	0.532394	0.436676	Arc	1
GO:0071496	cellular response to external stimulus	1/56	280/23328	0.491873	0.532394	0.436676	Krt20	1
GO:0090287	regulation of cellular response to growth factor stimulus	1/56	281/23328	0.493107	0.533295	0.437415	Sfrp1	1
GO:0071222	cellular response to lipopolysaccharide	1/56	285/23328	0.498016	0.538166	0.44141	Cxcl5	1
GO:0009615	response to virus	1/56	286/23328	0.499236	0.539045	0.442131	Ifit1	1
GO:0050803	regulation of synapse structure or activity	1/56	289/23328	0.502879	0.542537	0.444995	Arc	1
GO:2000146	negative regulation of cell motility	1/56	291/23328	0.505292	0.544698	0.446768	Sfrp1	1
GO:0072593	reactive oxygen species metabolic process	1/56	292/23328	0.506495	0.545551	0.447467	Il22	1
GO:0071214	cellular response to abiotic stimulus	1/56	294/23328	0.508892	0.547244	0.448856	Sfrp1	1
GO:0104004	cellular response to environmental stimulus	1/56	294/23328	0.508892	0.547244	0.448856	Sfrp1	1
GO:0072659	protein localization to plasma membrane	1/56	295/23328	0.510086	0.548084	0.449545	Plekhf1	1
GO:0043414	macromolecule methylation	1/56	297/23328	0.512465	0.54975	0.450912	Etfbkmt	1
GO:1901987	regulation of cell cycle phase transition	1/56	297/23328	0.512465	0.54975	0.450912	Plpp2	1
GO:0009416	response to light stimulus	1/56	298/23328	0.51365	0.550132	0.451225	Gh	1
GO:0051402	neuron apoptotic process	1/56	298/23328	0.51365	0.550132	0.451225	Pou4f1	1
GO:0046394	carboxylic acid biosynthetic process	1/56	299/23328	0.514833	0.550954	0.451899	Lipg	1
GO:0016053	organic acid biosynthetic process	1/56	300/23328	0.516013	0.551772	0.45257	Lipg	1
GO:0030198	extracellular matrix organization	1/56	302/23328	0.518364	0.55384	0.454266	Tcf15	1
GO:0043062	extracellular structure organization	1/56	303/23328	0.519535	0.554199	0.45456	Tcf15	1
GO:0043087	regulation of GTPase activity	1/56	303/23328	0.519535	0.554199	0.45456	Ccl8	1
GO:0016358	dendrite development	1/56	306/23328	0.523033	0.557481	0.457253	Arc	1
GO:0070372	regulation of ERK1 and ERK2 cascade	1/56	308/23328	0.52535	0.559502	0.45891	Ccl8	1
GO:0009895	negative regulation of catabolic process	1/56	311/23328	0.528806	0.56228	0.461189	Etfbkmt	1
GO:0090596	sensory organ morphogenesis	1/56	311/23328	0.528806	0.56228	0.461189	Fzd5	1
GO:0046651	lymphocyte proliferation	1/56	317/23328	0.535643	0.568184	0.466032	Cd24a	1
GO:0051146	striated muscle cell differentiation	1/56	317/23328	0.535643	0.568184	0.466032	Ccl8	1
GO:0051321	meiotic cell cycle	1/56	317/23328	0.535643	0.568184	0.466032	Rspo1	1
GO:0001822	kidney development	1/56	318/23328	0.536773	0.568928	0.466642	Sfrp1	1
GO:0032943	mononuclear cell proliferation	1/56	320/23328	0.539026	0.569496	0.467107	Cd24a	1
GO:0044282	small molecule catabolic process	1/56	320/23328	0.539026	0.569496	0.467107	Etfbkmt	1
GO:0045765	regulation of angiogenesis	1/56	320/23328	0.539026	0.569496	0.467107	Adam12	1
GO:0051235	maintenance of location	1/56	320/23328	0.539026	0.569496	0.467107	Plin3	1
GO:0070371	ERK1 and ERK2 cascade	1/56	325/23328	0.544609	0.574937	0.47157	Ccl8	1
GO:0040013	negative regulation of locomotion	1/56	326/23328	0.545717	0.575192	0.471779	Sfrp1	1
GO:0051271	negative regulation of cellular component movement	1/56	326/23328	0.545717	0.575192	0.471779	Sfrp1	1
GO:0021700	developmental maturation	1/56	327/23328	0.546823	0.5759	0.47236	Fzd5	1
GO:0048562	embryonic organ morphogenesis	1/56	328/23328	0.547927	0.576605	0.472938	Fzd5	1
GO:0032386	regulation of intracellular transport	1/56	329/23328	0.549027	0.577305	0.473513	Ifi27	1
GO:0007204	positive regulation of cytosolic calcium ion concentration	1/56	330/23328	0.550125	0.578002	0.474084	Cd24a	1
GO:0009100	glycoprotein metabolic process	1/56	332/23328	0.552314	0.579842	0.475593	Acer2	1
GO:0046942	carboxylic acid transport	1/56	333/23328	0.553404	0.580069	0.475779	Slc25a13	1
GO:0072001	renal system development	1/56	333/23328	0.553404	0.580069	0.475779	Sfrp1	1
GO:0043270	positive regulation of ion transport	1/56	334/23328	0.554491	0.58075	0.476338	Arc	1
GO:0015849	organic acid transport	1/56	337/23328	0.557739	0.58323	0.478372	Slc25a13	1
GO:0050768	negative regulation of neurogenesis	1/56	337/23328	0.557739	0.58323	0.478372	Cd24a	1
GO:0042063	gliogenesis	1/56	338/23328	0.558816	0.583897	0.478919	Gsx2	1
GO:0045862	positive regulation of proteolysis	1/56	344/23328	0.565225	0.589665	0.48365	Acer2	1
GO:0070661	leukocyte proliferation	1/56	344/23328	0.565225	0.589665	0.48365	Cd24a	1
GO:0032259	methylation	1/56	349/23328	0.570497	0.59423	0.487395	Etfbkmt	1
GO:0042060	wound healing	1/56	349/23328	0.570497	0.59423	0.487395	Serpind1	1
GO:0045861	negative regulation of proteolysis	1/56	350/23328	0.571543	0.594853	0.487906	Serpind1	1
GO:0010769	regulation of cell morphogenesis involved in differentiation	1/56	351/23328	0.572588	0.595473	0.488414	Arc	1
GO:0050806	positive regulation of synaptic transmission	1/56	355/23328	0.576739	0.599321	0.49157	Arc	1
GO:1901342	regulation of vasculature development	1/56	356/23328	0.577771	0.599924	0.492064	Adam12	1
GO:0006909	phagocytosis	1/56	358/23328	0.579827	0.600649	0.492659	Gulp1	1
GO:0045787	positive regulation of cell cycle	1/56	358/23328	0.579827	0.600649	0.492659	Pou4f1	1
GO:0062012	regulation of small molecule metabolic process	1/56	358/23328	0.579827	0.600649	0.492659	Etfbkmt	1
GO:0002440	production of molecular mediator of immune response	1/56	361/23328	0.582893	0.602883	0.494492	Fzd5	1
GO:1904062	regulation of cation transmembrane transport	1/56	361/23328	0.582893	0.602883	0.494492	Arc	1
GO:0018205	peptidyl-lysine modification	1/56	364/23328	0.585937	0.605559	0.496687	Etfbkmt	1
GO:0048167	regulation of synaptic plasticity	1/56	365/23328	0.586947	0.605659	0.496769	Arc	1
GO:0051961	negative regulation of nervous system development	1/56	365/23328	0.586947	0.605659	0.496769	Cd24a	1
GO:0007178	transmembrane receptor protein serine/threonine kinase signaling pathway	1/56	368/23328	0.589961	0.607825	0.498545	Sfrp1	1
GO:0032496	response to lipopolysaccharide	1/56	368/23328	0.589961	0.607825	0.498545	Cxcl5	1
GO:0043010	camera-type eye development	1/56	370/23328	0.591959	0.60941	0.499845	Fzd5	1
GO:0016311	dephosphorylation	1/56	374/23328	0.595926	0.613018	0.502805	Plpp2	1
GO:0051480	regulation of cytosolic calcium ion concentration	1/56	375/23328	0.596912	0.613557	0.503247	Cd24a	1
GO:0001655	urogenital system development	1/56	376/23328	0.597895	0.614092	0.503686	Sfrp1	1
GO:0022411	cellular component disassembly	1/56	383/23328	0.604714	0.620615	0.509036	Cd24a	1
GO:0010721	negative regulation of cell development	1/56	387/23328	0.608559	0.623597	0.511481	Cd24a	1
GO:0060562	epithelial tube morphogenesis	1/56	387/23328	0.608559	0.623597	0.511481	Sfrp1	1
GO:0006887	exocytosis	1/56	389/23328	0.610468	0.62507	0.51269	Exph5	1
GO:0051098	regulation of binding	1/56	390/23328	0.611419	0.625561	0.513092	Pou4f1	1
GO:0031331	positive regulation of cellular catabolic process	1/56	396/23328	0.617077	0.630863	0.517442	Plekhf1	1
GO:0042692	muscle cell differentiation	1/56	399/23328	0.619875	0.633237	0.519388	Ccl8	1
GO:0051346	negative regulation of hydrolase activity	1/56	405/23328	0.625412	0.638401	0.523624	Serpind1	1
GO:0006959	humoral immune response	1/56	406/23328	0.626327	0.638844	0.523987	Cxcl5	1
GO:0003012	muscle system process	1/56	408/23328	0.628151	0.640212	0.52511	Mlip	1
GO:0010256	endomembrane system organization	1/56	410/23328	0.629966	0.641569	0.526223	Plekhf1	1
GO:0044770	cell cycle phase transition	1/56	415/23328	0.634465	0.645161	0.529169	Plpp2	1
GO:0051090	regulation of DNA-binding transcription factor activity	1/56	415/23328	0.634465	0.645161	0.529169	Pou4f1	1
GO:0051251	positive regulation of lymphocyte activation	1/56	416/23328	0.635358	0.645575	0.529508	Cd24a	1
GO:0000280	nuclear division	1/56	418/23328	0.637139	0.646394	0.53018	Rspo1	1
GO:0001654	eye development	1/56	418/23328	0.637139	0.646394	0.53018	Fzd5	1
GO:0150063	visual system development	1/56	422/23328	0.640674	0.649484	0.532714	Fzd5	1
GO:0001933	negative regulation of protein phosphorylation	1/56	425/23328	0.643303	0.651651	0.534492	Sfrp1	1
GO:0045785	positive regulation of cell adhesion	1/56	435/23328	0.651931	0.659887	0.541247	Cd24a	1
GO:0001558	regulation of cell growth	1/56	438/23328	0.654479	0.661457	0.542535	Sfrp1	1
GO:0043254	regulation of protein-containing complex assembly	1/56	438/23328	0.654479	0.661457	0.542535	Cd24a	1
GO:0019932	second-messenger-mediated signaling	1/56	445/23328	0.660354	0.666887	0.546988	Cd24a	1
GO:0014706	striated muscle tissue development	1/56	447/23328	0.662014	0.668055	0.547947	Pou4f1	1
GO:0001819	positive regulation of cytokine production	1/56	449/23328	0.663666	0.669214	0.548897	Fzd5	1
GO:0045786	negative regulation of cell cycle	1/56	451/23328	0.665311	0.670363	0.549839	Pou4f1	1
GO:0009896	positive regulation of catabolic process	1/56	463/23328	0.675013	0.679623	0.557434	Plekhf1	1
GO:0060537	muscle tissue development	1/56	470/23328	0.680545	0.684672	0.561576	Pou4f1	1
GO:0042326	negative regulation of phosphorylation	1/56	471/23328	0.681327	0.684941	0.561796	Sfrp1	1
GO:0048285	organelle fission	1/56	472/23328	0.682108	0.685206	0.562014	Rspo1	1
GO:0006874	cellular calcium ion homeostasis	1/56	476/23328	0.685212	0.687804	0.564145	Cd24a	1
GO:0002696	positive regulation of leukocyte activation	1/56	479/23328	0.687521	0.6896	0.565618	Cd24a	1
GO:0007409	axonogenesis	1/56	482/23328	0.689813	0.691376	0.567075	Myot	1
GO:0034765	regulation of ion transmembrane transport	1/56	489/23328	0.695097	0.696146	0.570987	Arc	1
GO:0055074	calcium ion homeostasis	1/56	493/23328	0.698077	0.698603	0.573003	Cd24a	1
GO:0050867	positive regulation of cell activation	1/56	496/23328	0.700293	0.700293	0.574388	Cd24a	1

## Sheet: CC
ID	Description	GeneRatio	BgRatio	pvalue	p.adjust	qvalue	geneID	Count
GO:0005769	early endosome	4/59	284/23271	0.00583964	0.257526	0.227058	Plpp2/Fzd5/Lamp5/Lipg	4
GO:0030173	integral component of Golgi membrane	2/59	52/23271	0.00772454	0.257526	0.227058	Entpd4b/Acer2	2
GO:0031228	intrinsic component of Golgi membrane	2/59	54/23271	0.00830925	0.257526	0.227058	Entpd4b/Acer2	2
GO:0062023	collagen-containing extracellular matrix	4/59	385/23271	0.0164341	0.257526	0.227058	Gh/Sfrp1/Col6a3/Thbs4	4
GO:0033116	endoplasmic reticulum-Golgi intermediate compartment membrane	1/59	10/23271	0.0250709	0.257526	0.227058	Lamp5	1
GO:0033646	host intracellular part	1/59	11/23271	0.0275438	0.257526	0.227058	Iigp1	1
GO:0043656	host intracellular region	1/59	11/23271	0.0275438	0.257526	0.227058	Iigp1	1
GO:0065010	extracellular membrane-bounded organelle	1/59	11/23271	0.0275438	0.257526	0.227058	Iigp1	1
GO:0018995	host cellular component	1/59	12/23271	0.0300104	0.257526	0.227058	Iigp1	1
GO:0033643	host cell part	1/59	12/23271	0.0300104	0.257526	0.227058	Iigp1	1
GO:0043657	host cell	1/59	12/23271	0.0300104	0.257526	0.227058	Iigp1	1
GO:0043230	extracellular organelle	2/59	110/23271	0.0318067	0.257526	0.227058	Iigp1/Arc	2
GO:0098890	extrinsic component of postsynaptic membrane	1/59	16/23271	0.0398158	0.257526	0.227058	Nptx2	1
GO:0031253	cell projection membrane	3/59	304/23271	0.0419816	0.257526	0.227058	Cd24a/Lamp5/Slc34a3	3
GO:0098845	postsynaptic endosome	1/59	17/23271	0.0422519	0.257526	0.227058	Arc	1
GO:0099634	postsynaptic specialization membrane	2/59	136/23271	0.0467211	0.257526	0.227058	Arc/Nptx2	2
GO:0005923	bicellular tight junction	2/59	137/23271	0.0473377	0.257526	0.227058	Fzd5/Pof1b	2
GO:0005912	adherens junction	2/59	138/23271	0.0479573	0.257526	0.227058	Cdh12/Pof1b	2
GO:0005903	brush border	2/59	140/23271	0.0492054	0.257526	0.227058	Slc34a3/Lct	2
GO:0031362	anchored component of external side of plasma membrane	1/59	21/23271	0.0519355	0.257526	0.227058	Cd24a	1
GO:0031528	microvillus membrane	1/59	21/23271	0.0519355	0.257526	0.227058	Cd24a	1
GO:0070160	tight junction	2/59	146/23271	0.0530199	0.257526	0.227058	Fzd5/Pof1b	2
GO:0000421	autophagosome membrane	1/59	23/23271	0.0567412	0.257526	0.227058	Entpd4b	1
GO:0099243	extrinsic component of synaptic membrane	1/59	23/23271	0.0567412	0.257526	0.227058	Nptx2	1
GO:0030057	desmosome	1/59	24/23271	0.0591351	0.257526	0.227058	Pof1b	1
GO:0031233	intrinsic component of external side of plasma membrane	1/59	24/23271	0.0591351	0.257526	0.227058	Cd24a	1
GO:0043296	apical junction complex	2/59	158/23271	0.0609517	0.257526	0.227058	Fzd5/Pof1b	2
GO:0090575	RNA polymerase II transcription regulator complex	2/59	159/23271	0.0616301	0.257526	0.227058	Pou4f1/Tcf15	2
GO:0042383	sarcolemma	2/59	164/23271	0.0650613	0.262489	0.231434	Col6a3/Mlip	2
GO:0045121	membrane raft	3/59	379/23271	0.0715002	0.268271	0.236532	Cd24a/Arc/Plpp2	3
GO:0098857	membrane microdomain	3/59	380/23271	0.0719439	0.268271	0.236532	Cd24a/Arc/Plpp2	3
GO:0016342	catenin complex	1/59	30/23271	0.0733733	0.268271	0.236532	Cdh12	1
GO:0098589	membrane region	3/59	393/23271	0.0778257	0.270151	0.23819	Cd24a/Arc/Plpp2	3
GO:0005774	vacuolar membrane	2/59	183/23271	0.0786581	0.270151	0.23819	Entpd4b/Lamp5	2
GO:0030141	secretory granule	3/59	401/23271	0.0815482	0.270151	0.23819	Prl/Gh/Capn11	3
GO:0019897	extrinsic component of plasma membrane	2/59	189/23271	0.0831234	0.270151	0.23819	Nptx2/Cdh12	2
GO:0098862	cluster of actin-based cell projections	2/59	200/23271	0.0915063	0.289358	0.255124	Slc34a3/Lct	2
GO:0005637	nuclear inner membrane	1/59	45/23271	0.108049	0.324223	0.285864	Ifi27	1
GO:0045177	apical part of cell	3/59	454/23271	0.108074	0.324223	0.285864	Slc4a11/Edar/Slc34a3	3
GO:0055038	recycling endosome membrane	1/59	47/23271	0.112575	0.326145	0.28756	Lamp5	1
GO:0032590	dendrite membrane	1/59	48/23271	0.114829	0.326145	0.28756	Lamp5	1
GO:0060170	ciliary membrane	1/59	49/23271	0.117078	0.326145	0.28756	Cd24a	1
GO:0019866	organelle inner membrane	3/59	489/23271	0.127216	0.346145	0.305193	Ifi27/Slc25a13/Hmgcs2	3
GO:0031902	late endosome membrane	1/59	58/23271	0.137066	0.364472	0.321352	Lamp5	1
GO:0000139	Golgi membrane	2/59	261/23271	0.141805	0.36532	0.322099	Entpd4b/Acer2	2
GO:0031901	early endosome membrane	1/59	61/23271	0.14363	0.36532	0.322099	Lamp5	1
GO:0005759	mitochondrial matrix	2/59	273/23271	0.152302	0.379136	0.334281	Etfbkmt/Hmgcs2	2
GO:0032589	neuron projection membrane	1/59	69/23271	0.160894	0.389797	0.343681	Lamp5	1
GO:0005793	endoplasmic reticulum-Golgi intermediate compartment	1/59	72/23271	0.167279	0.389797	0.343681	Lamp5	1
GO:0005776	autophagosome	1/59	73/23271	0.169397	0.389797	0.343681	Entpd4b	1
GO:0016529	sarcoplasmic reticulum	1/59	75/23271	0.173616	0.389797	0.343681	Thbs4	1
GO:0016605	PML body	1/59	75/23271	0.173616	0.389797	0.343681	Mlip	1
GO:0046658	anchored component of plasma membrane	1/59	77/23271	0.177815	0.389797	0.343681	Cd24a	1
GO:0031526	brush border membrane	1/59	78/23271	0.179906	0.389797	0.343681	Slc34a3	1
GO:0005581	collagen trimer	1/59	81/23271	0.186149	0.39599	0.349141	Col6a3	1
GO:0016528	sarcoplasm	1/59	84/23271	0.192346	0.39966	0.352377	Thbs4	1
GO:0019898	extrinsic component of membrane	2/59	320/23271	0.194706	0.39966	0.352377	Nptx2/Cdh12	2
GO:0005811	lipid droplet	1/59	89/23271	0.20257	0.401685	0.354162	Plin3	1
GO:0045211	postsynaptic membrane	2/59	330/23271	0.203929	0.401685	0.354162	Arc/Nptx2	2
GO:0005791	rough endoplasmic reticulum	1/59	93/23271	0.210657	0.401685	0.354162	Bglap3	1
GO:0005901	caveola	1/59	97/23271	0.218665	0.401685	0.354162	Plpp2	1
GO:0098839	postsynaptic density membrane	1/59	97/23271	0.218665	0.401685	0.354162	Arc	1
GO:0031594	neuromuscular junction	1/59	98/23271	0.220654	0.401685	0.354162	Thbs4	1
GO:0016324	apical plasma membrane	2/59	350/23271	0.222519	0.401685	0.354162	Slc4a11/Slc34a3	2
GO:1903561	extracellular vesicle	1/59	100/23271	0.224617	0.401685	0.354162	Arc	1
GO:0005902	microvillus	1/59	101/23271	0.226592	0.401685	0.354162	Cd24a	1
GO:0012506	vesicle membrane	2/59	363/23271	0.234681	0.409816	0.361331	Slc4a11/Lamp5	2
GO:0031301	integral component of organelle membrane	2/59	368/23271	0.239371	0.411858	0.363132	Entpd4b/Acer2	2
GO:0005604	basement membrane	1/59	114/23271	0.251813	0.426987	0.376471	Thbs4	1
GO:0005814	centriole	1/59	119/23271	0.261296	0.433122	0.38188	Agbl2	1
GO:0031300	intrinsic component of organelle membrane	2/59	403/23271	0.272302	0.433122	0.38188	Entpd4b/Acer2	2
GO:0030018	Z disc	1/59	125/23271	0.272521	0.433122	0.38188	Myot	1
GO:0005882	intermediate filament	1/59	129/23271	0.279911	0.433122	0.38188	Krt20	1
GO:0005765	lysosomal membrane	1/59	130/23271	0.281746	0.433122	0.38188	Lamp5	1
GO:0044853	plasma membrane raft	1/59	130/23271	0.281746	0.433122	0.38188	Plpp2	1
GO:0098852	lytic vacuole membrane	1/59	130/23271	0.281746	0.433122	0.38188	Lamp5	1
GO:0001669	acrosomal vesicle	1/59	134/23271	0.289044	0.433122	0.38188	Capn11	1
GO:0005635	nuclear envelope	2/59	421/23271	0.289251	0.433122	0.38188	Ifi27/Mlip	2
GO:0005884	actin filament	1/59	136/23271	0.292665	0.433122	0.38188	Pof1b	1
GO:0031674	I band	1/59	138/23271	0.296269	0.433122	0.38188	Myot	1
GO:0043204	perikaryon	1/59	140/23271	0.299854	0.433122	0.38188	Bglap3	1
GO:0099572	postsynaptic specialization	2/59	439/23271	0.306163	0.433177	0.381928	Arc/Nptx2	2
GO:0005743	mitochondrial inner membrane	2/59	444/23271	0.310851	0.433177	0.381928	Slc25a13/Hmgcs2	2
GO:0031256	leading edge membrane	1/59	150/23271	0.317512	0.433177	0.381928	Lamp5	1
GO:0055037	recycling endosome	1/59	153/23271	0.322724	0.433177	0.381928	Lamp5	1
GO:0000323	lytic vacuole	2/59	460/23271	0.325808	0.433177	0.381928	Plekhf1/Lamp5	2
GO:0005667	transcription regulator complex	2/59	460/23271	0.325808	0.433177	0.381928	Pou4f1/Tcf15	2
GO:0005764	lysosome	2/59	460/23271	0.325808	0.433177	0.381928	Plekhf1/Lamp5	2
GO:0097060	synaptic membrane	2/59	470/23271	0.335119	0.43736	0.385617	Arc/Nptx2	2
GO:0005925	focal adhesion	1/59	161/23271	0.336431	0.43736	0.385617	Efs	1
GO:0045111	intermediate filament cytoskeleton	1/59	165/23271	0.343182	0.438571	0.386684	Krt20	1
GO:0036064	ciliary basal body	1/59	166/23271	0.344859	0.438571	0.386684	Agbl2	1
GO:0030055	cell-substrate junction	1/59	174/23271	0.358125	0.448175	0.395152	Efs	1
GO:0015629	actin cytoskeleton	2/59	497/23271	0.360072	0.448175	0.395152	Arc/Pof1b	2
GO:0030017	sarcomere	1/59	188/23271	0.380709	0.468873	0.413402	Myot	1
GO:0043197	dendritic spine	1/59	195/23271	0.391706	0.476887	0.420467	Arc	1
GO:0031225	anchored component of membrane	1/59	198/23271	0.39636	0.476887	0.420467	Cd24a	1
GO:0044309	neuron spine	1/59	200/23271	0.399444	0.476887	0.420467	Arc	1
GO:0030426	growth cone	1/59	209/23271	0.413128	0.488242	0.430479	Lamp5	1
GO:0030016	myofibril	1/59	212/23271	0.417621	0.488616	0.430809	Myot	1
GO:0030427	site of polarized growth	1/59	216/23271	0.423559	0.489466	0.431558	Lamp5	1
GO:0005770	late endosome	1/59	219/23271	0.427973	0.489466	0.431558	Lamp5	1
GO:0098858	actin-based cell projection	1/59	221/23271	0.430898	0.489466	0.431558	Cd24a	1
GO:0043292	contractile fiber	1/59	226/23271	0.438145	0.489821	0.431871	Myot	1
GO:0010008	endosome membrane	1/59	227/23271	0.439583	0.489821	0.431871	Lamp5	1
GO:0005802	trans-Golgi network	1/59	231/23271	0.445301	0.491511	0.433361	Gh	1
GO:0031965	nuclear membrane	1/59	246/23271	0.466236	0.50981	0.449495	Ifi27	1
GO:0016323	basolateral plasma membrane	1/59	259/23271	0.48375	0.524063	0.462062	Slc4a11	1
GO:0098791	Golgi apparatus subcompartment	1/59	295/23271	0.529356	0.568208	0.500984	Gh	1
GO:0031984	organelle subcompartment	1/59	321/23271	0.559807	0.595431	0.524986	Gh	1
GO:0030659	cytoplasmic vesicle membrane	1/59	337/23271	0.577574	0.608794	0.536768	Lamp5	1
GO:0150034	distal axon	1/59	384/23271	0.625787	0.653724	0.576383	Lamp5	1
GO:0031252	cell leading edge	1/59	395/23271	0.636265	0.656767	0.579065	Lamp5	1
GO:0014069	postsynaptic density	1/59	400/23271	0.640932	0.656767	0.579065	Arc	1
GO:0032279	asymmetric synapse	1/59	405/23271	0.64554	0.656767	0.579065	Arc	1
GO:0005874	microtubule	1/59	430/23271	0.667722	0.67029	0.590989	Tuba8	1
GO:0098984	neuron to neuron synapse	1/59	433/23271	0.67029	0.67029	0.590989	Arc	1

## Sheet: MF
ID	Description	GeneRatio	BgRatio	pvalue	p.adjust	qvalue	geneID	Count
GO:0008201	heparin binding	6/58	156/22669	2.9051e-06	0.000461911	0.000379192	Sfrp1/Rspo1/Ccl8/Serpind1/Thbs4/Lipg	6
GO:0005539	glycosaminoglycan binding	6/58	213/22669	1.72744e-05	0.00137331	0.00112738	Sfrp1/Rspo1/Ccl8/Serpind1/Thbs4/Lipg	6
GO:1901681	sulfur compound binding	6/58	260/22669	5.27769e-05	0.00279718	0.00229626	Sfrp1/Rspo1/Ccl8/Serpind1/Thbs4/Lipg	6
GO:0048018	receptor ligand activity	7/58	499/22669	0.000273583	0.0108749	0.00892746	Prl/Gh/Cxcl5/Cga/Il22/Ccl8/Thbs4	7
GO:0005521	lamin binding	2/58	16/22669	0.000754445	0.0239913	0.019695	Ifi27/Mlip	2
GO:0004553	hydrolase activity, hydrolyzing O-glycosyl compounds	3/58	99/22669	0.00209463	0.0555077	0.0455674	Acer2/Chia1/Lct	3
GO:0017147	Wnt-protein binding	2/58	29/22669	0.00249861	0.0567541	0.0465906	Sfrp1/Fzd5	2
GO:0005179	hormone activity	3/58	130/22669	0.00451792	0.0897937	0.0737134	Prl/Gh/Cga	3
GO:0016798	hydrolase activity, acting on glycosyl bonds	3/58	140/22669	0.00555138	0.0903204	0.0741458	Acer2/Chia1/Lct	3
GO:0008009	chemokine activity	2/58	44/22669	0.00568053	0.0903204	0.0741458	Cxcl5/Ccl8	2
GO:0001664	G protein-coupled receptor binding	4/58	310/22669	0.00815334	0.112893	0.0926763	Cxcl5/Sfrp1/Rspo1/Ccl8	4
GO:0005126	cytokine receptor binding	4/58	314/22669	0.00852024	0.112893	0.0926763	Prl/Gh/Cxcl5/Ccl8	4
GO:0042379	chemokine receptor binding	2/58	78/22669	0.0170594	0.20687	0.169824	Cxcl5/Ccl8	2
GO:0005125	cytokine activity	3/58	231/22669	0.0213688	0.20687	0.169824	Cxcl5/Il22/Ccl8	3
GO:0004620	phospholipase activity	2/58	93/22669	0.0237175	0.20687	0.169824	Plch2/Lipg	2
GO:0005452	inorganic anion exchanger activity	1/58	10/22669	0.025298	0.20687	0.169824	Slc4a11	1
GO:0004865	protein serine/threonine phosphatase inhibitor activity	1/58	11/22669	0.0277929	0.20687	0.169824	Ppp1r14a	1
GO:0008061	chitin binding	1/58	11/22669	0.0277929	0.20687	0.169824	Chia1	1
GO:0005313	L-glutamate transmembrane transporter activity	1/58	13/22669	0.032764	0.20687	0.169824	Slc25a13	1
GO:0008195	phosphatidate phosphatase activity	1/58	13/22669	0.032764	0.20687	0.169824	Plpp2	1
GO:0015926	glucosidase activity	1/58	13/22669	0.032764	0.20687	0.169824	Lct	1
GO:0042577	lipid phosphatase activity	1/58	13/22669	0.032764	0.20687	0.169824	Plpp2	1
GO:0017110	nucleoside-diphosphatase activity	1/58	14/22669	0.0352401	0.20687	0.169824	Entpd4b	1
GO:0050839	cell adhesion molecule binding	3/58	284/22669	0.036228	0.20687	0.169824	Myot/Cdh12/Thbs4	3
GO:0015556	C4-dicarboxylate transmembrane transporter activity	1/58	15/22669	0.03771	0.20687	0.169824	Slc25a13	1
GO:0042813	Wnt-activated receptor activity	1/58	15/22669	0.03771	0.20687	0.169824	Fzd5	1
GO:0045236	CXCR chemokine receptor binding	1/58	15/22669	0.03771	0.20687	0.169824	Cxcl5	1
GO:0003924	GTPase activity	3/58	296/22669	0.0401717	0.20687	0.169824	Tuba8/Iigp1/Ifi47	3
GO:0015172	acidic amino acid transmembrane transporter activity	1/58	16/22669	0.0401738	0.20687	0.169824	Slc25a13	1
GO:0030296	protein tyrosine kinase activator activity	1/58	16/22669	0.0401738	0.20687	0.169824	Cd24a	1
GO:0016298	lipase activity	2/58	128/22669	0.0425833	0.20687	0.169824	Plch2/Lipg	2
GO:0017124	SH3 domain binding	2/58	129/22669	0.0431842	0.20687	0.169824	Adam12/Efs	2
GO:0004435	phosphatidylinositol phospholipase C activity	1/58	18/22669	0.0450826	0.20687	0.169824	Plch2	1
GO:0004629	phospholipase C activity	1/58	18/22669	0.0450826	0.20687	0.169824	Plch2	1
GO:0010314	phosphatidylinositol-5-phosphate binding	1/58	20/22669	0.0499667	0.20687	0.169824	Plekhf1	1
GO:0015293	symporter activity	2/58	142/22669	0.0512801	0.20687	0.169824	Slc4a11/Slc34a3	2
GO:0015106	bicarbonate transmembrane transporter activity	1/58	21/22669	0.0523996	0.20687	0.169824	Slc4a11	1
GO:0031072	heat shock protein binding	2/58	146/22669	0.0538731	0.20687	0.169824	Cd24a/Etfbkmt	2
GO:0008083	growth factor activity	2/58	147/22669	0.0545285	0.20687	0.169824	Gh/Thbs4	2
GO:0015252	proton channel activity	1/58	22/22669	0.0548263	0.20687	0.169824	Slc4a11	1
GO:0005201	extracellular matrix structural constituent	2/58	148/22669	0.0551868	0.20687	0.169824	Col6a3/Thbs4	2
GO:0015081	sodium ion transmembrane transporter activity	2/58	149/22669	0.055848	0.20687	0.169824	Slc4a11/Slc34a3	2
GO:0015301	anion:anion antiporter activity	1/58	23/22669	0.057247	0.20687	0.169824	Slc4a11	1
GO:0140323	solute:anion antiporter activity	1/58	23/22669	0.057247	0.20687	0.169824	Slc4a11	1
GO:0004181	metallocarboxypeptidase activity	1/58	25/22669	0.06207	0.218805	0.179621	Agbl2	1
GO:0008234	cysteine-type peptidase activity	2/58	160/22669	0.0633021	0.218805	0.179621	Sfrp1/Capn11	2
GO:0005148	prolactin receptor binding	1/58	27/22669	0.0668687	0.226216	0.185705	Prl	1
GO:0051393	alpha-actinin binding	1/58	29/22669	0.0716434	0.237319	0.19482	Myot	1
GO:0001968	fibronectin binding	1/58	31/22669	0.076394	0.242933	0.199428	Thbs4	1
GO:0098632	cell-cell adhesion mediator activity	1/58	31/22669	0.076394	0.242933	0.199428	Myot	1
GO:0043236	laminin binding	1/58	32/22669	0.0787603	0.245547	0.201574	Thbs4	1
GO:0008237	metallopeptidase activity	2/58	187/22669	0.0828946	0.247918	0.203521	Adam12/Agbl2	2
GO:0005310	dicarboxylic acid transmembrane transporter activity	1/58	35/22669	0.0858236	0.247918	0.203521	Slc25a13	1
GO:0001103	RNA polymerase II repressing transcription factor binding	1/58	36/22669	0.0881662	0.247918	0.203521	Pou4f1	1
GO:0042287	MHC protein binding	1/58	36/22669	0.0881662	0.247918	0.203521	Lag3	1
GO:0070273	phosphatidylinositol-4-phosphate binding	1/58	37/22669	0.0905029	0.247918	0.203521	Plekhf1	1
GO:0030020	extracellular matrix structural constituent conferring tensile strength	1/58	38/22669	0.0928337	0.247918	0.203521	Col6a3	1
GO:0004864	protein phosphatase inhibitor activity	1/58	39/22669	0.0951587	0.247918	0.203521	Ppp1r14a	1
GO:0004180	carboxypeptidase activity	1/58	40/22669	0.0974777	0.247918	0.203521	Agbl2	1
GO:0004806	triglyceride lipase activity	1/58	40/22669	0.0974777	0.247918	0.203521	Lipg	1
GO:0042805	actinin binding	1/58	40/22669	0.0974777	0.247918	0.203521	Myot	1
GO:0003779	actin binding	3/58	434/22669	0.0996924	0.247918	0.203521	Myot/Arc/Pof1b	3
GO:0005109	frizzled binding	1/58	41/22669	0.099791	0.247918	0.203521	Sfrp1	1
GO:0098631	cell adhesion mediator activity	1/58	41/22669	0.099791	0.247918	0.203521	Myot	1
GO:0005272	sodium channel activity	1/58	43/22669	0.1044	0.251509	0.206469	Slc4a11	1
GO:0019212	phosphatase inhibitor activity	1/58	43/22669	0.1044	0.251509	0.206469	Ppp1r14a	1
GO:0022853	active ion transmembrane transporter activity	2/58	218/22669	0.107327	0.2547	0.209089	Slc4a11/Slc34a3	2
GO:0008514	organic anion transmembrane transporter activity	2/58	220/22669	0.108964	0.254783	0.209157	Slc25a13/Slc4a11	2
GO:0032266	phosphatidylinositol-3-phosphate binding	1/58	48/22669	0.115821	0.260778	0.214078	Plekhf1	1
GO:0051879	Hsp90 protein binding	1/58	48/22669	0.115821	0.260778	0.214078	Cd24a	1
GO:0015291	secondary active transmembrane transporter activity	2/58	231/22669	0.118088	0.260778	0.214078	Slc4a11/Slc34a3	2
GO:0001102	RNA polymerase II activating transcription factor binding	1/58	49/22669	0.118088	0.260778	0.214078	Ifi27	1
GO:0030544	Hsp70 protein binding	1/58	50/22669	0.12035	0.262131	0.215189	Cd24a	1
GO:0008235	metalloexopeptidase activity	1/58	51/22669	0.122605	0.263436	0.21626	Agbl2	1
GO:0048020	CCR chemokine receptor binding	1/58	56/22669	0.133798	0.280873	0.230574	Ccl8	1
GO:0016278	lysine N-methyltransferase activity	1/58	57/22669	0.13602	0.280873	0.230574	Etfbkmt	1
GO:0016279	protein-lysine N-methyltransferase activity	1/58	57/22669	0.13602	0.280873	0.230574	Etfbkmt	1
GO:0001540	amyloid-beta binding	1/58	58/22669	0.138236	0.281789	0.231326	Fzd5	1
GO:0015179	L-amino acid transmembrane transporter activity	1/58	61/22669	0.144851	0.287891	0.236336	Slc25a13	1
GO:0050840	extracellular matrix binding	1/58	61/22669	0.144851	0.287891	0.236336	Thbs4	1
GO:0005200	structural constituent of cytoskeleton	1/58	64/22669	0.151416	0.297224	0.243997	Tuba8	1
GO:0030246	carbohydrate binding	2/58	274/22669	0.155389	0.301303	0.247346	Cd24a/Nptx2	2
GO:0045296	cadherin binding	1/58	69/22669	0.162248	0.308967	0.253637	Cdh12	1
GO:0061629	RNA polymerase II-specific DNA-binding transcription factor binding	2/58	284/22669	0.16437	0.308967	0.253637	Ifi27/Pou4f1	2
GO:0005518	collagen binding	1/58	71/22669	0.166542	0.308967	0.253637	Thbs4	1
GO:0015370	solute:sodium symporter activity	1/58	73/22669	0.170815	0.308967	0.253637	Slc34a3	1
GO:0070491	repressing transcription factor binding	1/58	73/22669	0.170815	0.308967	0.253637	Pou4f1	1
GO:0015297	antiporter activity	1/58	74/22669	0.172944	0.308967	0.253637	Slc4a11	1
GO:0019888	protein phosphatase regulator activity	1/58	74/22669	0.172944	0.308967	0.253637	Ppp1r14a	1
GO:0019003	GDP binding	1/58	77/22669	0.179297	0.316757	0.260032	Iigp1	1
GO:0016811	hydrolase activity, acting on carbon-nitrogen (but not peptide) bonds, in linear amides	1/58	80/22669	0.185602	0.324293	0.266219	Acer2	1
GO:0008081	phosphoric diester hydrolase activity	1/58	83/22669	0.191859	0.328017	0.269276	Plch2	1
GO:0030295	protein kinase activator activity	1/58	83/22669	0.191859	0.328017	0.269276	Cd24a	1
GO:0015171	amino acid transmembrane transporter activity	1/58	84/22669	0.193934	0.328038	0.269293	Slc25a13	1
GO:0033613	activating transcription factor binding	1/58	85/22669	0.196004	0.328049	0.269302	Ifi27	1
GO:0019208	phosphatase regulator activity	1/58	87/22669	0.200129	0.331413	0.272064	Ppp1r14a	1
GO:0008276	protein methyltransferase activity	1/58	88/22669	0.202183	0.331413	0.272064	Etfbkmt	1
GO:0019209	kinase activator activity	1/58	90/22669	0.206276	0.334273	0.274412	Cd24a	1
GO:0008238	exopeptidase activity	1/58	91/22669	0.208315	0.334273	0.274412	Agbl2	1
GO:0008170	N-methyltransferase activity	1/58	92/22669	0.210349	0.334273	0.274412	Etfbkmt	1
GO:0008509	anion transmembrane transporter activity	2/58	336/22669	0.212337	0.334273	0.274412	Slc25a13/Slc4a11	2
GO:0022804	active transmembrane transporter activity	2/58	341/22669	0.217032	0.334346	0.274471	Slc4a11/Slc34a3	2
GO:0004197	cysteine-type endopeptidase activity	1/58	96/22669	0.218433	0.334346	0.274471	Sfrp1	1
GO:0015294	solute:cation symporter activity	1/58	97/22669	0.220441	0.334346	0.274471	Slc34a3	1
GO:0003729	mRNA binding	2/58	345/22669	0.220795	0.334346	0.274471	Arc/Nxf7	2
GO:0005525	GTP binding	2/58	355/22669	0.230226	0.340864	0.279822	Tuba8/Iigp1	2
GO:0042578	phosphoric ester hydrolase activity	2/58	357/22669	0.232117	0.340864	0.279822	Plch2/Plpp2	2
GO:0015077	monovalent inorganic cation transmembrane transporter activity	2/58	361/22669	0.2359	0.340864	0.279822	Slc4a11/Slc34a3	2
GO:0032550	purine ribonucleoside binding	2/58	362/22669	0.236847	0.340864	0.279822	Tuba8/Iigp1	2
GO:0032549	ribonucleoside binding	2/58	365/22669	0.239688	0.340864	0.279822	Tuba8/Iigp1	2
GO:0140297	DNA-binding transcription factor binding	2/58	365/22669	0.239688	0.340864	0.279822	Ifi27/Pou4f1	2
GO:0001883	purine nucleoside binding	2/58	366/22669	0.240635	0.340864	0.279822	Tuba8/Iigp1	2
GO:0003697	single-stranded DNA binding	1/58	109/22669	0.244147	0.340864	0.279822	Pou4f1	1
GO:0001882	nucleoside binding	2/58	375/22669	0.24917	0.340864	0.279822	Tuba8/Iigp1	2
GO:0004222	metalloendopeptidase activity	1/58	112/22669	0.249962	0.340864	0.279822	Adam12	1
GO:0015078	proton transmembrane transporter activity	1/58	112/22669	0.249962	0.340864	0.279822	Slc4a11	1
GO:0019001	guanyl nucleotide binding	2/58	379/22669	0.252968	0.340864	0.279822	Tuba8/Iigp1	2
GO:0032561	guanyl ribonucleotide binding	2/58	379/22669	0.252968	0.340864	0.279822	Tuba8/Iigp1	2
GO:0004857	enzyme inhibitor activity	2/58	392/22669	0.265322	0.354505	0.291021	Serpind1/Ppp1r14a	2
GO:0008144	drug binding	1/58	122/22669	0.26903	0.356464	0.292629	Sfrp1	1
GO:0004867	serine-type endopeptidase inhibitor activity	1/58	129/22669	0.282093	0.370684	0.304302	Serpind1	1
GO:0016810	hydrolase activity, acting on carbon-nitrogen (but not peptide) bonds	1/58	131/22669	0.285783	0.372455	0.305756	Acer2	1
GO:0005178	integrin binding	1/58	136/22669	0.294926	0.378172	0.310449	Thbs4	1
GO:0015103	inorganic anion transmembrane transporter activity	1/58	136/22669	0.294926	0.378172	0.310449	Slc4a11	1
GO:0046873	metal ion transmembrane transporter activity	2/58	426/22669	0.297626	0.37858	0.310784	Slc4a11/Slc34a3	2
GO:0008757	S-adenosylmethionine-dependent methyltransferase activity	1/58	151/22669	0.321672	0.404583	0.33213	Etfbkmt	1
GO:0004175	endopeptidase activity	2/58	453/22669	0.323158	0.404583	0.33213	Adam12/Sfrp1	2
GO:0046943	carboxylic acid transmembrane transporter activity	1/58	160/22669	0.337239	0.41758	0.3428	Slc25a13	1
GO:0005342	organic acid transmembrane transporter activity	1/58	161/22669	0.338946	0.41758	0.3428	Slc25a13	1
GO:0017137	Rab GTPase binding	1/58	163/22669	0.342349	0.41758	0.3428	Exph5	1
GO:0052689	carboxylic ester hydrolase activity	1/58	164/22669	0.344044	0.41758	0.3428	Lipg	1
GO:0019887	protein kinase regulator activity	1/58	170/22669	0.354123	0.426557	0.35017	Cd24a	1
GO:0003714	transcription corepressor activity	1/58	176/22669	0.36405	0.435218	0.357279	Mlip	1
GO:0051427	hormone receptor binding	1/58	181/22669	0.372208	0.44165	0.362559	Gh	1
GO:1901981	phosphatidylinositol phosphate binding	1/58	184/22669	0.377053	0.444085	0.364558	Plekhf1	1
GO:0019207	kinase regulator activity	1/58	202/22669	0.405362	0.473916	0.389047	Cd24a	1
GO:0008168	methyltransferase activity	1/58	205/22669	0.409956	0.475788	0.390584	Etfbkmt	1
GO:0051015	actin filament binding	1/58	210/22669	0.417534	0.481072	0.394922	Pof1b	1
GO:0004866	endopeptidase inhibitor activity	1/58	213/22669	0.422035	0.48276	0.396307	Serpind1	1
GO:0016741	transferase activity, transferring one-carbon groups	1/58	216/22669	0.426502	0.484385	0.397641	Etfbkmt	1
GO:0030414	peptidase inhibitor activity	1/58	219/22669	0.430935	0.485948	0.398925	Serpind1	1
GO:0061135	endopeptidase regulator activity	1/58	223/22669	0.436794	0.489086	0.401501	Serpind1	1
GO:0061134	peptidase regulator activity	1/58	254/22669	0.480231	0.533963	0.438341	Serpind1	1
GO:0035091	phosphatidylinositol binding	1/58	266/22669	0.496146	0.546907	0.448967	Plekhf1	1
GO:0016746	transferase activity, transferring acyl groups	1/58	268/22669	0.498752	0.546907	0.448967	Hmgcs2	1
GO:0016791	phosphatase activity	1/58	271/22669	0.502635	0.54739	0.449364	Plpp2	1
GO:0031625	ubiquitin protein ligase binding	1/58	306/22669	0.545815	0.590372	0.484648	Fzd5	1
GO:0042277	peptide binding	1/58	318/22669	0.559754	0.601358	0.493667	Fzd5	1
GO:0044389	ubiquitin-like protein ligase binding	1/58	324/22669	0.566565	0.604128	0.495941	Fzd5	1
GO:0005261	cation channel activity	1/58	327/22669	0.569932	0.604128	0.495941	Slc4a11	1
GO:0033218	amide binding	1/58	391/22669	0.635929	0.669621	0.549705	Fzd5	1
GO:0017016	Ras GTPase binding	1/58	409/22669	0.652624	0.682679	0.560425	Exph5	1
GO:0005216	ion channel activity	1/58	421/22669	0.663334	0.687582	0.56445	Slc4a11	1
GO:0031267	small GTPase binding	1/58	424/22669	0.66596	0.687582	0.56445	Exph5	1
GO:0003712	transcription coregulator activity	1/58	441/22669	0.680467	0.696742	0.571969	Mlip	1
GO:0005543	phospholipid binding	1/58	448/22669	0.686258	0.696742	0.571969	Plekhf1	1
GO:0008047	enzyme activator activity	1/58	460/22669	0.695948	0.696742	0.571969	Cd24a	1
GO:0015267	channel activity	1/58	461/22669	0.696742	0.696742	0.571969	Slc4a11	1
GO:0022803	passive transmembrane transporter activity	1/58	461/22669	0.696742	0.696742	0.571969	Slc4a11	1
