# Supplementary material for: Unraveling the Pathogenesis of Post‐Stroke Depression in a Hemorrhagic Mouse Model through Frontal Lobe Circuitry and JAK‐STAT Signaling
Source: Adv Sci (Weinh). 2024 Jul 1;11(33):2402152. doi: 10.1002/advs.202402152 (PMC11434213; doi:10.1002/advs.202402152)
Supplement: Supplementary file 7 — Supplementary Table S6 [file ADVS-11-2402152-s004.xlsx]

## Sheet: Table S6
ID	Description	GeneRatio	BgRatio	pvalue	p.adjust	qvalue	geneID	Count
mmu04060	Cytokine-cytokine receptor interaction	6/31	292/9040	0.000401571	0.0341336	0.0321257	Prl/Gh/Cxcl5/Il22/Ccl8/Edar	6
mmu00600	Sphingolipid metabolism	2/31	54/9040	0.0145783	0.344715	0.324438	Acer2/Plpp2	2
mmu00561	Glycerolipid metabolism	2/31	63/9040	0.0195204	0.344715	0.324438	Plpp2/Lipg	2
mmu04310	Wnt signaling pathway	3/31	171/9040	0.0202774	0.344715	0.324438	Sfrp1/Rspo1/Fzd5	3
mmu04630	JAK-STAT signaling pathway	3/31	171/9040	0.0202774	0.344715	0.324438	Prl/Gh/Il22	3
mmu04917	Prolactin signaling pathway	2/31	74/9040	0.0263761	0.373661	0.351681	Prl/Cga	2
mmu04151	PI3K-Akt signaling pathway	4/31	359/9040	0.0330164	0.385624	0.36294	Prl/Gh/Col6a3/Thbs4	4
mmu04512	ECM-receptor interaction	2/31	88/9040	0.036294	0.385624	0.36294	Col6a3/Thbs4	2
mmu04061	Viral protein interaction with cytokine and cytokine receptor	2/31	95/9040	0.0417145	0.393971	0.370796	Cxcl5/Ccl8	2
mmu04928	Parathyroid hormone synthesis, secretion and action	2/31	108/9040	0.0525276	0.446484	0.420221	Bglap3/Slc34a3	2
mmu04668	TNF signaling pathway	2/31	115/9040	0.0587235	0.453773	0.42708	Cxcl5/Ifi47	2
mmu00900	Terpenoid backbone biosynthesis	1/31	23/9040	0.0760559	0.487965	0.459261	Hmgcs2	1
mmu00650	Butanoate metabolism	1/31	27/9040	0.0886985	0.487965	0.459261	Hmgcs2	1
mmu00052	Galactose metabolism	1/31	32/9040	0.104266	0.487965	0.459261	Lct	1
mmu05165	Human papillomavirus infection	3/31	362/9040	0.125773	0.487965	0.459261	Fzd5/Col6a3/Thbs4	3
mmu04145	Phagosome	2/31	182/9040	0.128373	0.487965	0.459261	Tuba8/Thbs4	2
mmu04975	Fat digestion and absorption	1/31	43/9040	0.137615	0.487965	0.459261	Plpp2	1
mmu04062	Chemokine signaling pathway	2/31	192/9040	0.139994	0.487965	0.459261	Cxcl5/Ccl8	2
mmu04080	Neuroactive ligand-receptor interaction	3/31	391/9040	0.148587	0.487965	0.459261	Prl/Gh/Cga	3
mmu00565	Ether lipid metabolism	1/31	48/9040	0.152374	0.487965	0.459261	Plpp2	1
mmu04973	Carbohydrate digestion and absorption	1/31	48/9040	0.152374	0.487965	0.459261	Lct	1
mmu04510	Focal adhesion	2/31	203/9040	0.153038	0.487965	0.459261	Col6a3/Thbs4	2
mmu04979	Cholesterol metabolism	1/31	50/9040	0.158208	0.487965	0.459261	Lipg	1
mmu00520	Amino sugar and nucleotide sugar metabolism	1/31	51/9040	0.161111	0.487965	0.459261	Chia1	1
mmu04978	Mineral absorption	1/31	54/9040	0.169761	0.487965	0.459261	Slc34a3	1
mmu00240	Pyrimidine metabolism	1/31	56/9040	0.17548	0.487965	0.459261	Entpd4b	1
mmu00280	Valine, leucine and isoleucine degradation	1/31	57/9040	0.178325	0.487965	0.459261	Hmgcs2	1
mmu04923	Regulation of lipolysis in adipocytes	1/31	57/9040	0.178325	0.487965	0.459261	Cga	1
mmu05144	Malaria	1/31	57/9040	0.178325	0.487965	0.459261	Thbs4	1
mmu05321	Inflammatory bowel disease	1/31	62/9040	0.192409	0.487965	0.459261	Il22	1
mmu04913	Ovarian steroidogenesis	1/31	63/9040	0.195197	0.487965	0.459261	Cga	1
mmu04929	GnRH secretion	1/31	63/9040	0.195197	0.487965	0.459261	Cga	1
mmu05217	Basal cell carcinoma	1/31	63/9040	0.195197	0.487965	0.459261	Fzd5	1
mmu05031	Amphetamine addiction	1/31	69/9040	0.211734	0.487965	0.459261	Arc	1
mmu00562	Inositol phosphate metabolism	1/31	72/9040	0.219878	0.487965	0.459261	Plch2	1
mmu04918	Thyroid hormone synthesis	1/31	74/9040	0.225262	0.487965	0.459261	Cga	1
mmu05133	Pertussis	1/31	77/9040	0.233272	0.487965	0.459261	Cxcl5	1
mmu05320	Autoimmune thyroid disease	1/31	79/9040	0.238566	0.487965	0.459261	Cga	1
mmu01232	Nucleotide metabolism	1/31	84/9040	0.251649	0.487965	0.459261	Entpd4b	1
mmu04540	Gap junction	1/31	86/9040	0.256821	0.487965	0.459261	Tuba8	1
mmu05323	Rheumatoid arthritis	1/31	87/9040	0.259394	0.487965	0.459261	Cxcl5	1
mmu03320	PPAR signaling pathway	1/31	89/9040	0.264514	0.487965	0.459261	Hmgcs2	1
mmu04912	GnRH signaling pathway	1/31	90/9040	0.267061	0.487965	0.459261	Cga	1
mmu04657	IL-17 signaling pathway	1/31	93/9040	0.274652	0.487965	0.459261	Cxcl5	1
mmu04666	Fc gamma R-mediated phagocytosis	1/31	93/9040	0.274652	0.487965	0.459261	Plpp2	1
mmu04610	Complement and coagulation cascades	1/31	94/9040	0.277165	0.487965	0.459261	Serpind1	1
mmu04640	Hematopoietic cell lineage	1/31	94/9040	0.277165	0.487965	0.459261	Cd24a	1
mmu00564	Glycerophospholipid metabolism	1/31	98/9040	0.287134	0.487965	0.459261	Plpp2	1
mmu05231	Choline metabolism in cancer	1/31	98/9040	0.287134	0.487965	0.459261	Plpp2	1
mmu04916	Melanogenesis	1/31	100/9040	0.292068	0.487965	0.459261	Fzd5	1
mmu03015	mRNA surveillance pathway	1/31	103/9040	0.299408	0.487965	0.459261	Nxf7	1
mmu04064	NF-kappa B signaling pathway	1/31	105/9040	0.30426	0.487965	0.459261	Edar	1
mmu04659	Th17 cell differentiation	1/31	105/9040	0.30426	0.487965	0.459261	Il22	1
mmu04974	Protein digestion and absorption	1/31	108/9040	0.311478	0.490289	0.461448	Col6a3	1
mmu03013	Nucleocytoplasmic transport	1/31	117/9040	0.332697	0.492054	0.46311	Nxf7	1
mmu04935	Growth hormone synthesis, secretion and action	1/31	117/9040	0.332697	0.492054	0.46311	Gh	1
mmu03008	Ribosome biogenesis in eukaryotes	1/31	118/9040	0.335016	0.492054	0.46311	Nxf7	1
mmu04071	Sphingolipid signaling pathway	1/31	124/9040	0.348763	0.492054	0.46311	Acer2	1
mmu05150	Staphylococcus aureus infection	1/31	128/9040	0.357774	0.492054	0.46311	Krt20	1
mmu05014	Amyotrophic lateral sclerosis	2/31	369/9040	0.362955	0.492054	0.46311	Tuba8/Nxf7	2
mmu00230	Purine metabolism	1/31	134/9040	0.371066	0.492054	0.46311	Entpd4b	1
mmu04915	Estrogen signaling pathway	1/31	134/9040	0.371066	0.492054	0.46311	Krt20	1
mmu04142	Lysosome	1/31	135/9040	0.373255	0.492054	0.46311	Entpd4b	1
mmu04210	Apoptosis	1/31	136/9040	0.375437	0.492054	0.46311	Tuba8	1
mmu05010	Alzheimer disease	2/31	383/9040	0.380456	0.492054	0.46311	Tuba8/Fzd5	2
mmu04550	Signaling pathways regulating pluripotency of stem cells	1/31	140/9040	0.384091	0.492054	0.46311	Fzd5	1
mmu04270	Vascular smooth muscle contraction	1/31	144/9040	0.392629	0.492054	0.46311	Ppp1r14a	1
mmu05224	Breast cancer	1/31	147/9040	0.398957	0.492054	0.46311	Fzd5	1
mmu04072	Phospholipase D signaling pathway	1/31	149/9040	0.40314	0.492054	0.46311	Plpp2	1
mmu05226	Gastric cancer	1/31	150/9040	0.405221	0.492054	0.46311	Fzd5	1
mmu04150	mTOR signaling pathway	1/31	157/9040	0.419593	0.495353	0.466215	Fzd5	1
mmu04390	Hippo signaling pathway	1/31	157/9040	0.419593	0.495353	0.466215	Fzd5	1
mmu04934	Cushing syndrome	1/31	162/9040	0.429653	0.498149	0.468846	Fzd5	1
mmu05160	Hepatitis C	1/31	165/9040	0.435607	0.498149	0.468846	Ifit1	1
mmu04530	Tight junction	1/31	167/9040	0.439543	0.498149	0.468846	Tuba8	1
mmu05164	Influenza A	1/31	173/9040	0.451193	0.500188	0.470765	Nxf7	1
mmu05225	Hepatocellular carcinoma	1/31	174/9040	0.453112	0.500188	0.470765	Fzd5	1
mmu05022	Pathways of neurodegeneration - multiple diseases	2/31	471/9040	0.485555	0.529131	0.498005	Tuba8/Fzd5	2
mmu05205	Proteoglycans in cancer	1/31	205/9040	0.509474	0.548168	0.515923	Fzd5	1
mmu04024	cAMP signaling pathway	1/31	224/9040	0.541194	0.575019	0.541194	Cga	1
mmu05132	Salmonella infection	1/31	253/9040	0.585816	0.614745	0.578584	Tuba8	1
mmu05012	Parkinson disease	1/31	264/9040	0.601618	0.621849	0.58527	Tuba8	1
mmu05020	Prion disease	1/31	268/9040	0.607218	0.621849	0.58527	Tuba8	1
mmu05016	Huntington disease	1/31	302/9040	0.651841	0.659601	0.620801	Tuba8	1
mmu05168	Herpes simplex virus 1 infection	1/31	459/9040	0.80173	0.80173	0.75457	Nxf7	1
