# Supplementary material for: Unraveling the Pathogenesis of Post‐Stroke Depression in a Hemorrhagic Mouse Model through Frontal Lobe Circuitry and JAK‐STAT Signaling
Source: Adv Sci (Weinh). 2024 Jul 1;11(33):2402152. doi: 10.1002/advs.202402152 (PMC11434213; doi:10.1002/advs.202402152)
Supplement: Supplementary file 8 — Supplementary Table S7 [file ADVS-11-2402152-s008.xlsx]

## Sheet: Sheet1
	Gene	F (5'->3')	Length	R (5'->3')	Length	Count
mPFC	Lgals3	GCCCGGGGAAAAGAGTACTAGA	22	AGCTGTCTGCCATTTTCCTGAT	22	44
	A2m	TGCTTTGTCCAACAGGTGCT	20	CTCCACAGCCATAGGGCATC	20	40
	Isg15	GCAGCAATGGCCTGGGA	17	CAGACCCAGACTGGAAAGGG	20	37
	Ctss	CCACGCTGCCATCAGAAGAT	20	TGCCCACTTGGTAGGTATGC	20	40
	Ifitm3	GCCTACTCCGTGAAGTCTAGG	21	GGGTGAAGCACTTCAGGACC	20	41
	H2-K1	CACCCTGAGATGGGAGCCT	19	TCATGTCCACATTGCCCCTC	20	39
	Vim	AGCAGTATGAAAGCGTGGCT	20	CTCCAGGGACTCGTTAGTGC	20	40
	Bst2	TCCTGACAATCTACTTCGCCG	21	CTGAAGGGTCACCACGGTC	19	40
	Lag3	TGGCTGGAAAGAGTGGCAAT	20	CGAAGGATTTGGGAGTCACTGT	22	42
	Cd74	GGCTCCACCTAAAGAGCCAC	20	CGTGTCCTGGGACGATGAAA	20	40
	Ckap2	CGGCCTTCCGAGAACAAAGA	20	TGGACCCGATCCTCAGATGT	20	40
	Itgax	CGGGTAGCATCAGTTCCACA	20	TGGGTGGTGAACAGTTATGACA	22	42
	Cst7	GTGAAGCCAGGATTCCCCAA	20	GCCTTTCACCACCTGTACCA	20	40
	Ect2	CTGAGCGTGGTGAGGACTG	19	CAACCTGCGGCATTTCATCA	20	39
	Aurkb	GGCTCAAAGACGTCTCAGTC	20	CCAAAGGACGCCCAATCTCA	20	40
internal control	Gapdh	AGGTCGGTGTGAACGGATTT	20	ACTGTGCCGTTGAATTTGCC	20	40
